# Supplementary material for: Dichlorido[N,N-diethyl-N′-(2-pyridyl­methyl­ene)ethane-1,2-diamine]mercury(II)
Source: Acta Crystallogr Sect E Struct Rep Online. 2010 Jan 9;66(Pt 2):m124. doi: 10.1107/S1600536810000103 (PMC2979770; doi:10.1107/S1600536810000103)
Supplement: Supplementary file 1 [file e-66-0m124-sup1.cif]

##############################################################################
###                                                                        ###
###        Electronic paper (Acta Crystallographica Section E)             ###
###                                                                        ###
##############################################################################
#                                                                            #
# This CIF contains the data in a paper accepted for publication in Acta     #
# Crystallographica Section E. It conforms to the requirements of Notes      #
# for Authors for Section E, and has been peer reviewed under the auspices   #
# of the IUCr Commission on Journals.                                        #
#                                                                            #
# Full details of the Crystallographic Information File format               #
# are given in the paper "The Crystallographic Information File (CIF):       #
# a New Standard Archive File for Crystallography" by S. R. Hall, F. H.      #
# Allen and I. D. Brown [Acta Cryst. (1991), A47, 655-685].                  #
#                                                                            #
# The current version of the core CIF dictionary is obtainable from          #
# ftp://ftp.iucr.org/pub/cif_core.dic. The current version number is 2.4.    #
#                                                                            #
# Software is freely available for graphical display of the structure(s) in  #
# this CIF.  For information consult the CIF home page http://www.iucr.org/  #
# cif/home.html                                                              #
#                                                                            #
# This file may be used for bona fide research purposes within the           #
# scientific community so long as proper attribution is given to the journal # 
# article from which it was obtained.                                        #
#                                                                            #
##############################################################################
                                             
data_global
_audit_creation_method     'WinGX routine CIF_UPDATE'
_audit_conform_dict_name     cif_core.dic
_audit_conform_dict_version     2.3
_journal_date_recd_electronic     2009-12-25
_journal_date_accepted     2010-01-02
_journal_name_full     'Acta Crystallographica, Section E'
_journal_year     2010
_journal_volume     66
_journal_issue      2
_journal_page_first     m124
_journal_page_last     m124
_journal_paper_category     QM
_journal_coeditor_code     TK2606
_publ_contact_author_name     'Prof. Sung Kwon Kang'
_publ_contact_author_address
;
Department of Chemistry
Chungnam National University
Daejeon 305-764
Korea
;
_publ_contact_author_email     skkang@cnu.ac.kr
_publ_contact_author_fax     '82(42)8218896'
_publ_contact_author_phone     '82(42)8216552'
_publ_section_title
;\
Dichlorido[<i>N</i>,<i>N</i>-diethyl-<i>N</i>'-(2-pyridylmethylene)ethane-1,2-\
diamine]mercury(II)
;
loop_
    _publ_author_name
    _publ_author_footnote
    _publ_author_address
    'Kim, Young-Inn' .
; Department of Chemistry Education,
Interdisciplinary Program of Advanced Information and Display Materials,
and Center for Plastic Information Systems
  Pusan National University
  Busan 609-735
  Republic of Korea
;
    'Seo, Hoe-Joo' .
; Department of Chemistry Education,
Interdisciplinary Program of Advanced Information and Display Materials,
and Center for Plastic Information Systems
  Pusan National University
  Busan 609-735
  Republic of Korea
;
    'Kim, Ji-Hoon' .
; Department of Chemistry Education,
Interdisciplinary Program of Advanced Information and Display Materials,
and Center for Plastic Information Systems
  Pusan National University
  Busan 609-735
  Republic of Korea
;
    'Lee, You-Soon' .
; Department of Chemistry
  Chungnam National University
  Daejeon 305-764
  Republic of Korea
;
    'Kang, Sung Kwon' .
; Department of Chemistry
  Chungnam National University
  Daejeon 305-764
  Republic of Korea
;
data_I
_audit_creation_method     'WinGX routine CIF_UPDATE'
_chemical_name_systematic
;
Dichlorido[<i>N</i>,<i>N</i>-diethyl-<i>N</i>'-(2-pyridylmethylene)ethane-1,2-
diamine]mercury(II)
;
_chemical_formula_moiety     'C12 H19 Cl2 Hg1 N3'
_chemical_formula_sum     'C12 H19 Cl2 Hg1 N3'
_chemical_formula_iupac     '[Hg Cl2 (C12 H19 N3)]'
_chemical_formula_weight     476.79
_symmetry_cell_setting     monoclinic
_symmetry_space_group_name_H-M     'P 21/n'
_symmetry_space_group_name_Hall     '-P 2yn'
loop_
    _symmetry_equiv_pos_as_xyz
    'x, y, z'
    '-x+1/2, y+1/2, -z+1/2'
    '-x, -y, -z'
    'x-1/2, -y-1/2, z-1/2'
_cell_length_a     8.0028(5)
_cell_length_b     16.6507(9)
_cell_length_c     12.4541(8)
_cell_angle_alpha     90
_cell_angle_beta     101.630(5)
_cell_angle_gamma     90
_cell_volume     1625.47(17)
_cell_formula_units_Z     4
_cell_measurement_reflns_used     5949
_cell_measurement_theta_min     2.5
_cell_measurement_theta_max     26.4
_cell_measurement_temperature     295(2)
_exptl_crystal_description     Block
_exptl_crystal_colour     colourless
_exptl_crystal_size_max     0.27
_exptl_crystal_size_mid     0.24
_exptl_crystal_size_min     0.23
_exptl_crystal_density_diffrn     1.948
_exptl_crystal_density_method     'not measured'
_exptl_crystal_F_000     904
_exptl_absorpt_coefficient_mu     9.785
_exptl_absorpt_correction_type     multi-scan
_exptl_absorpt_process_details     '(SADABS; Bruker, 2002)'
_exptl_absorpt_correction_T_min     0.085
_exptl_absorpt_correction_T_max     0.102
_diffrn_ambient_temperature     295(2)
_diffrn_radiation_type     MoK\a
_diffrn_radiation_wavelength     0.71073
_diffrn_measurement_device_type     'Bruker SMART CCD area-detector'
_diffrn_measurement_method     '\f and \w scans'
_diffrn_reflns_number     17026
_diffrn_reflns_av_R_equivalents     0.029
_diffrn_reflns_theta_min     2.1
_diffrn_reflns_theta_max     28.3
_diffrn_reflns_theta_full     28.3
_diffrn_measured_fraction_theta_max     0.998
_diffrn_measured_fraction_theta_full     0.998
_diffrn_reflns_limit_h_min     -10
_diffrn_reflns_limit_h_max     10
_diffrn_reflns_limit_k_min     -22
_diffrn_reflns_limit_k_max     22
_diffrn_reflns_limit_l_min     -14
_diffrn_reflns_limit_l_max     16
_reflns_number_total     4039
_reflns_number_gt     3124
_reflns_threshold_expression     I>2\s(I)
_refine_ls_structure_factor_coef     Fsqd
_refine_ls_matrix_type     full
_refine_ls_R_factor_gt     0.026
_refine_ls_wR_factor_ref     0.059
_refine_ls_goodness_of_fit_ref     1.04
_refine_ls_restrained_S_all     1.04
_refine_ls_number_reflns     4039
_refine_ls_number_parameters     163
_refine_ls_number_restraints     0
_refine_ls_hydrogen_treatment     constr
_refine_ls_weighting_scheme     calc
_refine_ls_weighting_details
          'calc w=1/[\s^2^(Fo^2^)+(0.026P)^2^+0.5659P] where P=(Fo^2^+2Fc^2^)/3'
_refine_ls_shift/su_max     0.001
_refine_diff_density_max     0.708
_refine_diff_density_min     -0.92
_refine_ls_extinction_method     none
loop_
    _atom_type_symbol
    _atom_type_description
    _atom_type_scat_dispersion_real
    _atom_type_scat_dispersion_imag
    _atom_type_scat_source
    C C 0.0033 0.0016 'International Tables Vol C Tables 4.2.6.8 and 6.1.1.4'
    H H 0 0 'International Tables Vol C Tables 4.2.6.8 and 6.1.1.4'
    N N 0.0061 0.0033 'International Tables Vol C Tables 4.2.6.8 and 6.1.1.4'
    Cl Cl 0.1484 0.1585 'International Tables Vol C Tables 4.2.6.8 and 6.1.1.4'
    Hg Hg -2.3894 9.2266 'International Tables Vol C Tables 4.2.6.8 and 6.1.1.4'
_computing_data_collection     'SMART (Bruker, 2002)'
_computing_cell_refinement     'SAINT (Bruker, 2002)'
_computing_data_reduction     'SAINT (Bruker, 2002)'
_computing_structure_solution     'SHELXS97 (Sheldrick, 2008)'
_computing_structure_refinement     'SHELXL97 (Sheldrick, 2008)'
_computing_molecular_graphics     'ORTEP-3 for Windows (Farrugia, 1997)'
_computing_publication_material     'WinGX (Farrugia, 1999)'
loop_
    _atom_site_type_symbol
    _atom_site_label
    _atom_site_fract_x
    _atom_site_fract_y
    _atom_site_fract_z
    _atom_site_U_iso_or_equiv
    _atom_site_adp_type
    _atom_site_calc_flag
    _atom_site_refinement_flags
    _atom_site_occupancy
    _atom_site_disorder_assembly
    _atom_site_disorder_group
    Hg Hg1 0.208069(19) 0.190628(9) 0.561325(12) 0.05266(7) Uani d . 1 . .
    Cl Cl1 0.04834(16) 0.20511(8) 0.70474(10) 0.0766(3) Uani d . 1 . .
    Cl Cl2 0.06896(15) 0.15227(8) 0.37542(9) 0.0756(3) Uani d . 1 . .
    N N1 0.3474(4) 0.0549(2) 0.6108(3) 0.0533(8) Uani d . 1 . .
    C C2 0.2740(6) -0.0156(3) 0.6201(4) 0.0654(11) Uani d . 1 . .
    H H2 0.1555 -0.0177 0.6057 0.078 Uiso calc R 1 . .
    C C3 0.3629(7) -0.0862(3) 0.6499(4) 0.0697(12) Uani d . 1 . .
    H H3 0.3058 -0.1342 0.6553 0.084 Uiso calc R 1 . .
    C C4 0.5359(7) -0.0830(3) 0.6708(4) 0.0731(13) Uani d . 1 . .
    H H4 0.5996 -0.1292 0.6915 0.088 Uiso calc R 1 . .
    C C5 0.6169(6) -0.0108(3) 0.6612(3) 0.0659(11) Uani d . 1 . .
    H H5 0.7353 -0.0078 0.6745 0.079 Uiso calc R 1 . .
    C C6 0.5184(5) 0.0570(2) 0.6313(3) 0.0527(9) Uani d . 1 . .
    C C7 0.5949(5) 0.1352(3) 0.6185(3) 0.0584(10) Uani d . 1 . .
    H H7 0.713 0.1391 0.6283 0.07 Uiso calc R 1 . .
    N N8 0.5056(4) 0.19763(19) 0.5946(3) 0.0554(8) Uani d . 1 . .
    C C9 0.5810(6) 0.2749(3) 0.5783(4) 0.0706(12) Uani d . 1 . .
    H H9A 0.6906 0.2671 0.5578 0.085 Uiso calc R 1 . .
    H H9B 0.599 0.3057 0.6458 0.085 Uiso calc R 1 . .
    C C10 0.4618(7) 0.3196(2) 0.4886(4) 0.0721(14) Uani d . 1 . .
    H H10A 0.5111 0.3715 0.4782 0.087 Uiso calc R 1 . .
    H H10B 0.451 0.2899 0.4206 0.087 Uiso calc R 1 . .
    N N11 0.2900(5) 0.33175(19) 0.5129(3) 0.0545(8) Uani d . 1 . .
    C C12 0.2909(6) 0.3827(2) 0.6098(3) 0.0597(10) Uani d . 1 . .
    H H12A 0.3544 0.3549 0.6736 0.072 Uiso calc R 1 . .
    H H12B 0.1743 0.388 0.6197 0.072 Uiso calc R 1 . .
    C C13 0.3658(7) 0.4666(3) 0.6073(4) 0.0860(15) Uani d . 1 . .
    H H13A 0.3604 0.4942 0.6742 0.129 Uiso calc R 1 . .
    H H13B 0.3016 0.496 0.5463 0.129 Uiso calc R 1 . .
    H H13C 0.4825 0.4627 0.5996 0.129 Uiso calc R 1 . .
    C C14 0.1738(7) 0.3608(3) 0.4138(4) 0.0836(15) Uani d . 1 . .
    H H14A 0.1783 0.3241 0.354 0.1 Uiso calc R 1 . .
    H H14B 0.2134 0.4128 0.3942 0.1 Uiso calc R 1 . .
    C C15 -0.0096(8) 0.3686(4) 0.4267(5) 0.112(2) Uani d . 1 . .
    H H15A -0.0782 0.3881 0.3595 0.168 Uiso calc R 1 . .
    H H15B -0.0157 0.4057 0.4849 0.168 Uiso calc R 1 . .
    H H15C -0.051 0.3171 0.444 0.168 Uiso calc R 1 . .
loop_
    _atom_site_aniso_label
    _atom_site_aniso_U_11
    _atom_site_aniso_U_22
    _atom_site_aniso_U_33
    _atom_site_aniso_U_12
    _atom_site_aniso_U_13
    _atom_site_aniso_U_23
    Hg1 0.04281(9) 0.06545(11) 0.05013(10) -0.00279(7) 0.01033(7) 0.00321(7)
    Cl1 0.0616(7) 0.1078(9) 0.0680(7) -0.0054(6) 0.0312(6) -0.0045(6)
    Cl2 0.0637(7) 0.0923(8) 0.0615(7) -0.0041(6) -0.0097(6) -0.0122(6)
    N1 0.0474(18) 0.065(2) 0.0478(18) 0.0010(15) 0.0114(15) 0.0030(15)
    C2 0.060(3) 0.076(3) 0.066(3) -0.002(2) 0.025(2) 0.011(2)
    C3 0.082(3) 0.070(3) 0.065(3) -0.001(2) 0.033(3) 0.011(2)
    C4 0.092(4) 0.068(3) 0.062(3) 0.023(3) 0.024(3) 0.014(2)
    C5 0.057(3) 0.080(3) 0.059(3) 0.020(2) 0.009(2) 0.000(2)
    C6 0.051(2) 0.067(2) 0.040(2) 0.0014(19) 0.0081(17) -0.0043(17)
    C7 0.037(2) 0.080(3) 0.058(2) 0.003(2) 0.0084(18) -0.014(2)
    N8 0.0451(18) 0.066(2) 0.057(2) -0.0078(15) 0.0133(16) -0.0080(16)
    C9 0.052(3) 0.069(3) 0.095(4) -0.008(2) 0.025(3) -0.004(3)
    C10 0.089(4) 0.063(3) 0.078(3) -0.019(2) 0.050(3) -0.005(2)
    N11 0.065(2) 0.0620(19) 0.0372(17) -0.0039(16) 0.0116(16) 0.0066(14)
    C12 0.068(3) 0.066(3) 0.047(2) 0.003(2) 0.016(2) 0.0030(19)
    C13 0.115(4) 0.070(3) 0.078(3) -0.006(3) 0.031(3) -0.012(3)
    C14 0.115(5) 0.080(3) 0.048(3) -0.004(3) -0.003(3) 0.019(2)
    C15 0.099(5) 0.117(5) 0.102(4) 0.024(4) -0.024(4) 0.018(4)
_geom_special_details
;
All e.s.d.'s (except the e.s.d. in the dihedral angle between two l.s. planes)
are estimated using the full covariance matrix. The cell e.s.d.'s are taken
into account individually in the estimation of e.s.d.'s in distances, angles
and torsion angles; correlations between e.s.d.'s in cell parameters are only
used when they are defined by crystal symmetry. An approximate (isotropic)
treatment of cell e.s.d.'s is used for estimating e.s.d.'s involving l.s.
planes.
;
loop_
    _geom_bond_atom_site_label_1
    _geom_bond_atom_site_label_2
    _geom_bond_site_symmetry_2
    _geom_bond_distance
    _geom_bond_publ_flag
    Hg1 Cl1 . 2.4088(11) y
    Hg1 Cl2 . 2.4431(11) y
    Hg1 N1 . 2.540(3) y
    Hg1 N8 . 2.336(3) y
    Hg1 N11 . 2.544(3) y
    N1 C2 . 1.328(5) ?
    N1 C6 . 1.341(5) ?
    C2 C3 . 1.385(6) ?
    C2 H2 . 0.93 ?
    C3 C4 . 1.357(6) ?
    C3 H3 . 0.93 ?
    C4 C5 . 1.384(6) ?
    C4 H4 . 0.93 ?
    C5 C6 . 1.383(6) ?
    C5 H5 . 0.93 ?
    C6 C7 . 1.462(6) ?
    C7 N8 . 1.262(5) ?
    C7 H7 . 0.93 ?
    N8 C9 . 1.452(5) ?
    C9 C10 . 1.511(7) ?
    C9 H9A . 0.97 ?
    C9 H9B . 0.97 ?
    C10 N11 . 1.480(6) ?
    C10 H10A . 0.97 ?
    C10 H10B . 0.97 ?
    N11 C14 . 1.470(5) ?
    N11 C12 . 1.473(5) ?
    C12 C13 . 1.524(6) ?
    C12 H12A . 0.97 ?
    C12 H12B . 0.97 ?
    C13 H13A . 0.96 ?
    C13 H13B . 0.96 ?
    C13 H13C . 0.96 ?
    C14 C15 . 1.514(8) ?
    C14 H14A . 0.97 ?
    C14 H14B . 0.97 ?
    C15 H15A . 0.96 ?
    C15 H15B . 0.96 ?
    C15 H15C . 0.96 ?
loop_
    _geom_angle_atom_site_label_1
    _geom_angle_atom_site_label_2
    _geom_angle_atom_site_label_3
    _geom_angle_site_symmetry_1
    _geom_angle_site_symmetry_3
    _geom_angle
    _geom_angle_publ_flag
    N8 Hg1 Cl1 . . 122.54(9) ?
    N8 Hg1 Cl2 . . 115.75(9) ?
    Cl1 Hg1 Cl2 . . 121.35(4) ?
    N8 Hg1 N1 . . 67.63(11) ?
    Cl1 Hg1 N1 . . 100.47(8) ?
    Cl2 Hg1 N1 . . 95.24(8) ?
    N8 Hg1 N11 . . 72.16(12) ?
    Cl1 Hg1 N11 . . 106.49(8) ?
    Cl2 Hg1 N11 . . 96.14(8) ?
    N1 Hg1 N11 . . 139.24(11) ?
    C2 N1 C6 . . 117.3(4) ?
    C2 N1 Hg1 . . 128.9(3) ?
    C6 N1 Hg1 . . 113.9(3) ?
    N1 C2 C3 . . 124.1(4) ?
    N1 C2 H2 . . 117.9 ?
    C3 C2 H2 . . 117.9 ?
    C4 C3 C2 . . 117.9(4) ?
    C4 C3 H3 . . 121.1 ?
    C2 C3 H3 . . 121.1 ?
    C3 C4 C5 . . 119.6(4) ?
    C3 C4 H4 . . 120.2 ?
    C5 C4 H4 . . 120.2 ?
    C6 C5 C4 . . 118.7(4) ?
    C6 C5 H5 . . 120.6 ?
    C4 C5 H5 . . 120.6 ?
    N1 C6 C5 . . 122.4(4) ?
    N1 C6 C7 . . 115.8(3) ?
    C5 C6 C7 . . 121.8(4) ?
    N8 C7 C6 . . 122.0(4) ?
    N8 C7 H7 . . 119 ?
    C6 C7 H7 . . 119 ?
    C7 N8 C9 . . 122.0(4) ?
    C7 N8 Hg1 . . 120.6(3) ?
    C9 N8 Hg1 . . 117.2(3) ?
    N8 C9 C10 . . 108.7(4) ?
    N8 C9 H9A . . 109.9 ?
    C10 C9 H9A . . 109.9 ?
    N8 C9 H9B . . 109.9 ?
    C10 C9 H9B . . 109.9 ?
    H9A C9 H9B . . 108.3 ?
    N11 C10 C9 . . 113.0(3) ?
    N11 C10 H10A . . 109 ?
    C9 C10 H10A . . 109 ?
    N11 C10 H10B . . 109 ?
    C9 C10 H10B . . 109 ?
    H10A C10 H10B . . 107.8 ?
    C14 N11 C12 . . 113.3(4) ?
    C14 N11 C10 . . 109.3(4) ?
    C12 N11 C10 . . 113.2(4) ?
    C14 N11 Hg1 . . 110.7(3) ?
    C12 N11 Hg1 . . 107.2(2) ?
    C10 N11 Hg1 . . 102.5(2) ?
    N11 C12 C13 . . 116.6(3) ?
    N11 C12 H12A . . 108.1 ?
    C13 C12 H12A . . 108.1 ?
    N11 C12 H12B . . 108.1 ?
    C13 C12 H12B . . 108.1 ?
    H12A C12 H12B . . 107.3 ?
    C12 C13 H13A . . 109.5 ?
    C12 C13 H13B . . 109.5 ?
    H13A C13 H13B . . 109.5 ?
    C12 C13 H13C . . 109.5 ?
    H13A C13 H13C . . 109.5 ?
    H13B C13 H13C . . 109.5 ?
    N11 C14 C15 . . 113.7(4) ?
    N11 C14 H14A . . 108.8 ?
    C15 C14 H14A . . 108.8 ?
    N11 C14 H14B . . 108.8 ?
    C15 C14 H14B . . 108.8 ?
    H14A C14 H14B . . 107.7 ?
    C14 C15 H15A . . 109.5 ?
    C14 C15 H15B . . 109.5 ?
    H15A C15 H15B . . 109.5 ?
    C14 C15 H15C . . 109.5 ?
    H15A C15 H15C . . 109.5 ?
    H15B C15 H15C . . 109.5 ?
