# Supplementary material for: Dichlorido[N,N-diethyl-N′-(2-pyridyl­methyl­ene)ethane-1,2-diamine]mercury(II)
Source: Acta Crystallogr Sect E Struct Rep Online. 2010 Jan 9;66(Pt 2):m124. doi: 10.1107/S1600536810000103 (PMC2979770; doi:10.1107/S1600536810000103)
Supplement: Supplementary file 2 [file e-66-0m124-Isup2.hkl]

#
# h,k,l, Fc-squared, Fo-squared, sigma(Fo-squared) and status flag
#
data_I
_shelx_title ' Hg(depmed)Cl2 in P2(1)/n'
_shelx_refln_list_code          4
_shelx_F_calc_maximum      325.63
_exptl_crystal_F_000       904.00
_reflns_d_resolution_high  0.7493
 
loop_
 _symmetry_equiv_pos_as_xyz
 'x, y, z'
 '-x+1/2, y+1/2, -z+1/2'
 '-x, -y, -z'
 'x-1/2, -y-1/2, z-1/2'
 
_cell_length_a     8.0028
_cell_length_b    16.6507
_cell_length_c    12.4541
_cell_angle_alpha  90.000
_cell_angle_beta  101.630
_cell_angle_gamma  90.000
 
_shelx_F_squared_multiplier     1.000
 
loop_
 _refln_index_h
 _refln_index_k
 _refln_index_l
 _refln_F_squared_calc
 _refln_F_squared_meas
 _refln_F_squared_sigma
 _refln_observed_status
   2   0   0    17494.16    16567.34    265.61 o
   4   0   0    12704.37    13174.65    202.42 o
   6   0   0       52.59       31.05     44.97 o
   8   0   0     2177.98     2089.97     76.26 o
  10   0   0     1164.85     1067.76     84.11 o
   1   1   0      160.79      155.07      7.32 o
   2   1   0    40484.20    38741.00    431.70 o
   3   1   0     2425.05     2477.29     31.22 o
   4   1   0     9923.60    10093.92    106.60 o
   5   1   0     2243.43     2261.09     35.29 o
   6   1   0    17666.28    17394.82    211.86 o
   7   1   0     2740.67     2680.82     54.73 o
   8   1   0     3517.98     3635.99     70.22 o
   9   1   0       68.68       67.96     27.01 o
  10   1   0      209.10      332.06     45.69 o
   0   2   0    59841.09    55754.55   1287.14 o
   1   2   0    18796.37    19425.64    267.26 o
   2   2   0     8012.72     8169.84     89.20 o
   3   2   0     2017.45     1962.08     25.08 o
   4   2   0     8944.46     9510.48    175.49 o
   5   2   0     2962.96     3119.03     43.15 o
   6   2   0       94.76       62.38     16.60 o
   7   2   0      550.87      529.45     27.46 o
   8   2   0     1615.63     1482.54     46.30 o
   9   2   0      714.35      682.33     38.15 o
  10   2   0      614.05      585.38     50.65 o
   1   3   0    21402.97    22674.82    749.14 o
   2   3   0     7098.99     7536.21     77.95 o
   3   3   0    17316.82    17918.87    168.63 o
   4   3   0     3613.09     3804.98     47.45 o
   5   3   0    15988.75    16103.61    178.45 o
   6   3   0     3857.96     3740.82     62.94 o
   7   3   0    10981.41    10612.23    142.49 o
   8   3   0      479.29      510.36     33.80 o
   9   3   0      721.62      726.74     38.58 o
  10   3   0       53.12       87.40     52.58 o
   0   4   0     1049.98     1239.34     57.67 o
   1   4   0    69531.30    66271.17    861.61 o
   2   4   0      547.41      616.68     14.68 o
   3   4   0    10284.14    10481.42    102.44 o
   4   4   0       17.60        2.55      8.17 o
   5   4   0     4145.42     4318.94     54.35 o
   6   4   0       54.18       62.90     17.28 o
   7   4   0      860.37      819.27     40.76 o
   8   4   0        3.41       -4.66     22.73 o
   9   4   0     1379.63     1287.22     49.05 o
  10   4   0        1.80       19.52     40.03 o
   1   5   0    22171.89    22736.46    258.18 o
   2   5   0     5879.62     6047.48     65.21 o
   3   5   0    14370.77    14687.09    133.74 o
   4   5   0      617.59      703.20     16.38 o
   5   5   0    14944.28    15006.97    168.31 o
   6   5   0      554.37      602.98     29.42 o
   7   5   0     7473.16     7160.59     97.64 o
   8   5   0      349.81      356.38     29.54 o
   9   5   0      576.10      599.91     36.95 o
  10   5   0        3.83        9.19     42.14 o
   0   6   0    44837.99    45547.79    721.61 o
   1   6   0    41365.09    40977.69    460.25 o
   2   6   0    12077.67    12389.19    118.53 o
   3   6   0     7704.31     7669.52     89.49 o
   4   6   0     2997.36     3113.74     40.02 o
   5   6   0      603.82      607.87     19.88 o
   6   6   0      233.80      245.41     19.47 o
   7   6   0      474.20      463.39     25.73 o
   8   6   0      507.23      510.77     32.68 o
   9   6   0      780.43      806.89     41.08 o
  10   6   0      319.24      289.08     47.61 o
   1   7   0      535.78      505.23     25.80 o
   2   7   0     3981.45     3926.35     37.87 o
   3   7   0     3878.66     3829.32     73.65 o
   4   7   0     8337.84     8480.97     88.71 o
   5   7   0     2902.96     2855.34     43.29 o
   6   7   0     9263.59     9229.32    106.21 o
   7   7   0     1596.08     1550.58     41.23 o
   8   7   0     1781.53     1877.99     73.63 o
   9   7   0      201.90      255.56     32.93 o
   0   8   0    38890.78    37915.73    607.01 o
   1   8   0     1869.97     1990.83     33.24 o
   2   8   0    12638.45    12391.87    119.75 o
   3   8   0      420.13      442.68     13.62 o
   4   8   0     6023.29     6172.42     84.50 o
   5   8   0       71.93       58.26     13.43 o
   6   8   0      130.70      142.68     19.21 o
   7   8   0      103.20       88.75     21.49 o
   8   8   0      736.79      663.39     33.43 o
   9   8   0       20.27      -13.93     29.03 o
   1   9   0       83.14       79.28     10.59 o
   2   9   0     5582.78     5624.37     63.70 o
   3   9   0      433.05      438.27     10.59 o
   4   9   0    10673.53    10894.73    127.37 o
   5   9   0      234.35      265.68     17.02 o
   6   9   0     5800.35     5881.59     83.25 o
   7   9   0      317.96      365.18     26.37 o
   8   9   0     1214.58     1284.90     45.14 o
   9   9   0       86.02       96.34     31.81 o
   0  10   0    14388.96    13713.99    234.58 o
   1  10   0     6709.79     6594.56     87.48 o
   2  10   0     7915.08     8050.89     87.88 o
   3  10   0     3231.08     3360.93     36.46 o
   4  10   0     2985.51     3051.51     41.43 o
   5  10   0      119.94      119.20     15.44 o
   6  10   0       53.92       72.41     20.90 o
   7  10   0       16.05        9.26     23.21 o
   8  10   0      289.00      270.16     31.42 o
   9  10   0      155.21      173.49     36.71 o
   1  11   0      399.46      392.11     17.85 o
   2  11   0     1035.76      983.20     25.94 o
   3  11   0     3949.34     3891.24     59.97 o
   4  11   0     2335.19     2217.89     31.94 o
   5  11   0     4574.61     4402.12    133.81 o
   6  11   0     1767.58     1676.49     57.30 o
   7  11   0     1493.51     1503.29     56.91 o
   8  11   0      228.59      250.04     40.01 o
   9  11   0      303.67      358.61     67.87 o
   0  12   0     1203.37     1228.14     42.88 o
   1  12   0     7916.49     7555.17    101.48 o
   2  12   0       83.16      129.50     34.92 o
   3  12   0     4996.58     4919.65     73.25 o
   4  12   0      104.01       96.46     16.32 o
   5  12   0      157.12      217.26     21.22 o
   6  12   0       47.70       29.12     19.27 o
   7  12   0       85.26       50.76     38.30 o
   8  12   0       39.55       52.67     41.37 o
   1  13   0      469.60      445.56     21.32 o
   2  13   0       46.61       68.34     14.97 o
   3  13   0     3951.45     3761.98     62.39 o
   4  13   0      325.60      319.06     22.68 o
   5  13   0     3537.70     3202.60    124.98 o
   6  13   0        2.23        7.29     21.03 o
   7  13   0     1212.29     1413.45     96.37 o
   8  13   0       17.52      -17.22     41.33 o
   0  14   0      657.94      650.07     80.33 o
   1  14   0     4874.57     4714.25     73.60 o
   2  14   0     1820.57     1828.69     41.39 o
   3  14   0     2393.16     2380.38     48.30 o
   4  14   0      350.36      402.46     25.90 o
   5  14   0       24.25       47.79     19.79 o
   6  14   0        1.47       42.16     37.29 o
   7  14   0       98.83       41.55     40.41 o
   8  14   0       13.27       42.40     52.08 o
   1  15   0        8.61       34.66     16.92 o
   2  15   0      153.37      126.73     23.26 o
   3  15   0      556.77      567.45     27.29 o
   4  15   0     1207.15     1177.38     40.41 o
   5  15   0      683.53      663.15     36.91 o
   6  15   0      610.69      633.41     54.39 o
   7  15   0      318.43      314.00     51.25 o
   0  16   0     2736.26     2479.05     73.35 o
   1  16   0      313.01      295.83     23.34 o
   2  16   0     2060.59     2123.38     48.67 o
   3  16   0       23.06       26.91     19.14 o
   4  16   0      548.50      601.11     32.74 o
   5  16   0       48.70       33.14     39.04 o
   6  16   0       12.47        7.65     41.68 o
   7  16   0       43.20       78.48     46.14 o
   1  17   0        9.23       27.61     19.72 o
   2  17   0      509.17      506.82     28.63 o
   3  17   0        4.05       33.76     23.74 o
   4  17   0     1302.49     1275.68     54.53 o
   5  17   0       16.48       -0.49     40.07 o
   6  17   0      633.40      621.92     60.00 o
   0  18   0     1350.61     1272.81     57.34 o
   1  18   0      159.29      168.67     23.99 o
   2  18   0      608.03      660.58     37.44 o
   3  18   0      162.50      195.28     35.12 o
   4  18   0      152.92      179.38     35.42 o
   5  18   0        1.19      -40.63     40.63 o
   6  18   0        1.15       27.72     46.85 o
   1  19   0       10.57       17.06     30.46 o
   2  19   0      220.10      237.19     31.42 o
   3  19   0      202.36      159.84     36.43 o
   4  19   0      228.80      178.73     44.94 o
   5  19   0      230.17      244.82     73.83 o
   0  20   0      116.66       90.95     51.46 o
   1  20   0      469.39      545.31     44.78 o
   2  20   0       25.42       57.56     35.38 o
   3  20   0      335.47      361.37     42.53 o
   4  20   0        8.43       19.17     36.73 o
   1  21   0       12.41       -6.87     34.96 o
   2  21   0        0.91       30.48     35.98 o
   3  21   0      129.10      124.96     39.62 o
   0  22   0       34.38       43.03     52.72 o
   1  22   0      274.97      378.99     45.34 o
  -9   0   1      353.42      419.69     47.87 o
  -7   0   1     6114.03     6057.03    129.79 o
  -5   0   1    20531.84    20173.52    290.70 o
  -3   0   1    46676.48    45931.82    562.84 o
  -1   0   1    18368.90    18694.62    297.43 o
   1   0   1    14922.33    15160.43    415.04 o
   5   0   1    13374.95    13502.84    201.29 o
   7   0   1    12394.06    11824.70    220.20 o
   9   0   1     1190.77     1282.55     83.99 o
 -10   1   1      271.86      282.31     35.01 o
  -9   1   1     2028.12     2021.74     61.86 o
  -8   1   1      388.64      364.23     28.32 o
  -7   1   1     4573.35     4174.13     73.18 o
  -6   1   1      255.16      252.14     19.33 o
  -5   1   1       92.19      178.68     30.60 o
  -4   1   1       73.13       80.50      7.53 o
  -3   1   1    10005.27    10289.62     99.55 o
  -2   1   1      349.07      364.14      7.92 o
  -1   1   1    84309.86    73005.79    895.42 o
   0   1   1    18620.55    17266.39    357.96 o
   1   1   1    89961.84    80945.54   1552.22 o
   2   1   1     7282.58     7492.47    126.73 o
   3   1   1    30131.63    30106.50    417.97 o
   4   1   1     1533.37     1449.09     30.77 o
   5   1   1    10476.21    10333.96    112.29 o
   6   1   1      613.49      617.10     31.54 o
   7   1   1        3.05       -7.30     33.74 o
   8   1   1       14.45       10.63     22.15 o
   9   1   1      589.81      697.37     48.70 o
  10   1   1       27.98       -3.43     39.90 o
 -10   2   1       18.72       18.36     31.35 o
  -9   2   1      255.44      295.66     31.80 o
  -8   2   1     1559.94     1581.90     47.25 o
  -7   2   1     2332.03     2247.44     49.78 o
  -6   2   1     7694.76     7539.91    104.03 o
  -5   2   1    17550.84    17892.75    184.00 o
  -4   2   1    14084.91    14360.36    138.62 o
  -3   2   1    24922.14    25610.76    237.22 o
  -2   2   1    29717.80    30411.49    278.09 o
  -1   2   1    16109.42    16893.39    176.91 o
   0   2   1     4426.61     4725.12     60.49 o
   2   2   1     8441.37     8750.68    126.54 o
   3   2   1     9762.75     9815.22    142.06 o
   4   2   1     1587.62     1492.37     40.18 o
   5   2   1     4791.98     5196.43    157.38 o
   6   2   1    10337.01    10271.08    134.39 o
   7   2   1     5549.81     5470.78     85.70 o
   8   2   1     2310.56     2235.88     55.01 o
   9   2   1      854.65      820.88     54.44 o
  10   2   1      404.14      437.76     51.21 o
 -10   3   1     1393.96     1413.97     52.44 o
  -9   3   1      275.53      248.28     31.34 o
  -8   3   1     2826.18     2574.32     86.95 o
  -7   3   1     1075.43     1021.47     35.20 o
  -6   3   1     1923.55     1884.84     51.24 o
  -5   3   1       75.84       80.82      9.83 o
  -4   3   1       12.54       33.76      6.58 o
  -3   3   1     2154.86     2248.60     26.26 o
  -2   3   1     9621.99     9985.15     90.29 o
  -1   3   1      603.97      643.70      9.24 o
   0   3   1    37682.33    36552.49    409.19 o
   1   3   1    15587.65    15835.42    220.90 o
   2   3   1    26833.94    27078.16    338.80 o
   3   3   1     6821.71     6942.68     86.20 o
   4   3   1    16316.63    16636.78    244.58 o
   5   3   1     2011.96     1927.84     54.74 o
   6   3   1     3352.18     3421.85     59.74 o
   7   3   1       42.46       29.74     19.18 o
   8   3   1      236.36      225.68     27.27 o
   9   3   1      121.06      129.63     37.25 o
  10   3   1      331.58      321.36     49.06 o
 -10   4   1       29.24       45.37     32.16 o
  -9   4   1        0.02       -3.83     25.50 o
  -8   4   1     1616.84     1629.06     48.30 o
  -7   4   1        1.90        3.85     17.01 o
  -6   4   1    14886.32    14702.45    169.36 o
  -5   4   1     1282.29     1256.14     23.41 o
  -4   4   1    30662.36    30984.96    260.92 o
  -3   4   1       30.42       43.86      8.49 o
  -2   4   1    37410.04    37549.34    326.16 o
  -1   4   1      243.80      319.43      7.09 o
   0   4   1    23390.85    23494.80    229.75 o
   1   4   1     4424.71     4721.93     59.98 o
   2   4   1     6858.85     7343.93     82.67 o
   3   4   1     1420.04     1435.51     32.85 o
   4   4   1     6461.80     6560.69     94.51 o
   5   4   1       13.32       32.40     11.69 o
   6   4   1    13467.37    12957.47    164.29 o
   7   4   1      100.78       64.81     20.97 o
   8   4   1     3991.74     3928.84     73.36 o
   9   4   1       33.50       48.60     37.50 o
  10   4   1      668.26      667.43     54.55 o
 -10   5   1     1315.19     1350.67     52.29 o
  -9   5   1      284.76      265.53     31.48 o
  -8   5   1     1868.52     1835.45     50.97 o
  -7   5   1       26.90       21.90     17.81 o
  -6   5   1     2380.82     2335.60     44.04 o
  -5   5   1       98.95      116.05     11.60 o
  -4   5   1     2792.06     2864.68     33.58 o
  -3   5   1      254.20      320.99     10.41 o
  -2   5   1    10698.54    10675.68    112.73 o
  -1   5   1    15463.81    15823.33    156.93 o
   0   5   1    50180.59    49125.64    624.10 o
   1   5   1     3913.92     4167.44     55.08 o
   2   5   1    52458.42    50932.39    663.88 o
   3   5   1     3006.37     3026.24     41.28 o
   4   5   1    15134.59    15361.67    183.41 o
   5   5   1     2525.36     2520.68     44.52 o
   6   5   1     1180.17     1259.46     34.82 o
   7   5   1       95.32       55.99     25.14 o
   8   5   1      182.00      160.88     36.43 o
   9   5   1       40.06       46.30     37.42 o
  10   5   1      383.18      326.57     47.12 o
 -10   6   1       81.90      156.75     33.85 o
  -9   6   1       85.46      110.07     29.86 o
  -8   6   1      324.49      332.60     30.15 o
  -7   6   1     1710.53     1755.67     42.52 o
  -6   6   1     6086.09     6062.09     82.52 o
  -5   6   1     5842.70     5934.77     66.15 o
  -4   6   1    20730.40    20701.84    186.45 o
  -3   6   1    13834.11    14022.27    142.43 o
  -2   6   1     6243.73     6448.10     68.01 o
  -1   6   1     6955.85     7210.40     80.97 o
   0   6   1    12819.83    12973.60    161.84 o
   1   6   1      387.51      431.09     12.25 o
   2   6   1     1660.82     1628.20     26.01 o
   3   6   1      318.92      372.59     15.18 o
   4   6   1     4104.75     4067.45     59.45 o
   5   6   1     2176.06     2138.20     42.49 o
   6   6   1     6495.35     6447.22     86.09 o
   7   6   1     2674.59     2868.14     59.00 o
   8   6   1     1985.42     1976.08     49.94 o
   9   6   1      380.33      352.80     44.98 o
 -10   7   1      244.45      181.78     39.69 o
  -9   7   1     1352.82     1359.01     48.24 o
  -8   7   1      299.35      245.52     27.81 o
  -7   7   1     2194.59     2170.26     47.72 o
  -6   7   1     4226.26     4182.14     63.96 o
  -5   7   1       81.00       85.36     10.09 o
  -4   7   1     2908.08     2902.48     34.89 o
  -3   7   1     1392.81     1325.84     25.54 o
  -2   7   1     3305.79     3441.04     38.23 o
  -1   7   1    31161.15    31485.51    330.20 o
   0   7   1    11834.07    12001.91    142.49 o
   1   7   1    32583.00    32364.04    452.22 o
   2   7   1     8773.04     8454.68     96.67 o
   3   7   1    12115.80    12345.16    138.37 o
   4   7   1     1368.02     1388.31     28.77 o
   5   7   1     3542.29     3642.32     55.82 o
   6   7   1      251.51      249.99     19.26 o
   7   7   1      205.77      257.61     24.25 o
   8   7   1       32.83       18.03     22.99 o
   9   7   1      195.51      153.71     40.88 o
  -9   8   1      250.31      339.38     34.46 o
  -8   8   1       47.33       53.84     25.61 o
  -7   8   1     4134.60     4128.13     68.29 o
  -6   8   1      152.17      168.61     19.01 o
  -5   8   1     9385.26     9495.96     99.12 o
  -4   8   1     1624.10     1585.85     23.97 o
  -3   8   1    16658.23    16829.87    170.09 o
  -2   8   1      303.08      339.95     12.24 o
  -1   8   1     8821.06     8694.87     98.47 o
   0   8   1     1611.52     1656.12     29.64 o
   1   8   1     3408.47     3603.59     51.43 o
   2   8   1       17.79       14.45      5.43 o
   3   8   1     7867.43     8149.41     84.62 o
   4   8   1      571.88      598.98     20.95 o
   5   8   1     5532.93     5386.79     80.38 o
   6   8   1       10.90       -9.70     15.19 o
   7   8   1     4915.52     4953.61     77.87 o
   8   8   1       57.11       68.94     24.94 o
   9   8   1     1260.89     1351.83     63.48 o
  -9   9   1      874.59      758.83     46.74 o
  -8   9   1      111.17       95.33     27.38 o
  -7   9   1     2114.85     2071.24     47.49 o
  -6   9   1        1.00      -16.20     17.16 o
  -5   9   1        7.26       12.49      9.05 o
  -4   9   1       38.92       36.55      8.42 o
  -3   9   1     3598.41     3684.14     64.19 o
  -2   9   1      845.94      951.65     20.76 o
  -1   9   1     6477.21     6462.18     98.36 o
   0   9   1     1824.51     1851.41     33.25 o
   1   9   1    34266.48    33463.39    382.18 o
   2   9   1       30.33       48.11      7.09 o
   3   9   1    14691.84    14862.34    145.36 o
   4   9   1      611.49      658.67     20.19 o
   5   9   1     2863.52     3035.69     54.81 o
   6   9   1       43.22       64.83     18.17 o
   7   9   1      128.23      245.27     26.74 o
   8   9   1        0.04      -18.39     26.03 o
   9   9   1      297.23      241.19     43.19 o
  -9  10   1       49.40       23.54     35.61 o
  -8  10   1      332.32      288.19     33.88 o
  -7  10   1      986.21     1068.94     38.84 o
  -6  10   1     1730.12     1866.36     50.28 o
  -5  10   1     8145.36     8129.00    129.84 o
  -4  10   1     2824.63     2810.72     35.27 o
  -3  10   1     7324.20     7296.12     77.64 o
  -2  10   1     5688.27     5743.06     81.31 o
  -1  10   1     5134.15     5037.10     70.54 o
   0  10   1      882.09      829.44     22.72 o
   1  10   1     1438.03     1414.53     29.88 o
   2  10   1        4.58       18.28      8.11 o
   3  10   1     3999.55     3944.29     45.12 o
   4  10   1      981.11      946.18     27.46 o
   5  10   1     1732.12     1692.57     34.67 o
   6  10   1     1312.28     1318.73     39.74 o
   7  10   1     2112.67     2041.09     52.51 o
   8  10   1      453.47      491.37     36.02 o
   9  10   1      598.11      681.67     60.07 o
  -9  11   1      170.72      225.67     62.92 o
  -8  11   1      513.73      531.41     45.58 o
  -7  11   1      661.03      589.57     40.19 o
  -6  11   1      431.33      437.46     36.29 o
  -5  11   1      100.66       92.86     21.92 o
  -4  11   1      262.13      291.43     18.47 o
  -3  11   1      812.23      830.66     25.47 o
  -2  11   1     3694.68     3661.20     57.05 o
  -1  11   1      872.50      882.41     24.90 o
   0  11   1     9272.21     9001.30    125.79 o
   1  11   1     6787.44     6484.17     88.21 o
   2  11   1     9525.63     9091.38    117.42 o
   3  11   1     2506.62     2442.12     51.03 o
   4  11   1     2921.91     3018.58     53.48 o
   5  11   1      259.29      295.05     25.90 o
   6  11   1      350.71      490.15     32.05 o
   7  11   1       30.46       18.73     27.62 o
   8  11   1        3.76       11.56     29.79 o
  -8  12   1      283.24      384.82     82.46 o
  -7  12   1        6.62       -8.07     40.37 o
  -6  12   1     3306.13     3405.99     97.79 o
  -5  12   1      658.05      687.65     60.77 o
  -4  12   1     7757.33     7629.24    115.95 o
  -3  12   1      179.81      159.78     17.04 o
  -2  12   1     5092.51     4926.32     72.67 o
  -1  12   1      479.56      488.23     22.17 o
   0  12   1     1397.76     1416.56     33.24 o
   1  12   1      127.20      136.41     14.81 o
   2  12   1      721.57      647.09     22.88 o
   3  12   1      461.24      460.86     20.46 o
   4  12   1     2978.73     2685.64     78.45 o
   5  12   1       93.11       79.34     27.28 o
   6  12   1     1962.65     1910.86    100.72 o
   7  12   1      207.95      237.15     45.90 o
   8  12   1     1130.51     1249.41     84.94 o
  -8  13   1      618.15      608.70     57.55 o
  -7  13   1        3.41       -0.97     37.79 o
  -6  13   1      634.53      607.45     49.92 o
  -5  13   1       42.05       53.04     22.56 o
  -4  13   1      319.20      329.72     23.16 o
  -3  13   1        1.79       -0.37     14.78 o
  -2  13   1     2109.41     2114.87     42.61 o
  -1  13   1       25.72       36.01     14.09 o
   0  13   1     5970.27     5753.57     83.43 o
   1  13   1      312.94      287.14     18.89 o
   2  13   1     9193.13     8929.51    119.11 o
   3  13   1      157.55      171.97     17.60 o
   4  13   1     2292.70     2223.30     48.50 o
   5  13   1      111.27       84.48     23.74 o
   6  13   1      325.83      365.96     44.63 o
   7  13   1        2.05      -37.75     37.75 o
   8  13   1        6.74       55.54     54.51 o
  -8  14   1      173.10      239.70     48.97 o
  -7  14   1      223.93      244.04     63.45 o
  -6  14   1     1237.21     1334.98     67.27 o
  -5  14   1      485.50      558.37     33.88 o
  -4  14   1     2383.10     2429.32     54.66 o
  -3  14   1      709.21      719.06     27.79 o
  -2  14   1     1421.00     1482.87     37.49 o
  -1  14   1      438.75      381.98     21.79 o
   0  14   1     2735.84     2612.32     49.71 o
   1  14   1      271.29      257.49     19.62 o
   2  14   1      310.47      219.62     19.50 o
   3  14   1      195.95      190.39     19.09 o
   4  14   1      778.69      730.64     44.13 o
   5  14   1      271.54      294.58     23.66 o
   6  14   1     1068.51     1058.24     55.72 o
   7  14   1      140.23      186.92     46.00 o
  -7  15   1      210.12      160.58     47.10 o
  -6  15   1      170.07       90.87     39.60 o
  -5  15   1        1.59       54.92     34.53 o
  -4  15   1       63.16       71.29     21.81 o
  -3  15   1      582.14      596.78     27.52 o
  -2  15   1      267.20      276.29     22.57 o
  -1  15   1     2489.50     2489.19     50.54 o
   0  15   1     2578.02     2443.41     49.52 o
   1  15   1     2510.25     2294.17     48.17 o
   2  15   1     1856.16     1756.40     41.37 o
   3  15   1     1968.02     1968.30     44.92 o
   4  15   1      321.19      351.86     26.11 o
   5  15   1      205.83      210.86     24.51 o
   6  15   1       82.60       53.49     70.52 o
   7  15   1       39.83       58.88     45.65 o
  -7  16   1      375.91      371.76     70.76 o
  -6  16   1       38.80       69.37     42.10 o
  -5  16   1     1302.28     1336.93     68.47 o
  -4  16   1      170.41      165.44     25.13 o
  -3  16   1     2031.65     2014.29     47.77 o
  -2  16   1      176.20      205.68     22.12 o
  -1  16   1      761.32      771.74     30.49 o
   0  16   1       57.13       68.44     18.65 o
   1  16   1      142.89      127.49     20.50 o
   2  16   1       40.84       31.42     18.34 o
   3  16   1      424.16      330.18     26.53 o
   4  16   1       24.42       25.44     22.07 o
   5  16   1      578.78      478.69     40.08 o
   6  16   1       59.26       62.57     50.94 o
   7  16   1      482.59      504.37     58.83 o
  -6  17   1        0.16      -15.70     67.39 o
  -5  17   1       12.78      -38.22     38.22 o
  -4  17   1        0.84       30.70     30.41 o
  -3  17   1      178.01      195.34     27.56 o
  -2  17   1       42.02       26.66     20.30 o
  -1  17   1      967.08      994.23     35.44 o
   0  17   1       21.00       12.29     19.27 o
   1  17   1     2085.29     1960.11     48.13 o
   2  17   1       27.64       27.64     19.91 o
   3  17   1     1312.67     1329.14     54.21 o
   4  17   1        1.22      -23.65     29.07 o
   5  17   1      238.89      304.69     64.79 o
   6  17   1        0.25       22.47     41.30 o
  -6  18   1      107.83       70.43     45.81 o
  -5  18   1      572.60      473.71     53.93 o
  -4  18   1      173.71      169.32     36.51 o
  -3  18   1      895.24      911.02     48.87 o
  -2  18   1       68.60       34.22     25.03 o
  -1  18   1      466.71      412.36     28.38 o
   0  18   1       21.00       44.54     21.62 o
   1  18   1        8.08       -0.86     24.04 o
   2  18   1        0.33       -7.53     24.71 o
   3  18   1      245.07      180.32     35.08 o
   4  18   1       94.52       88.00     33.69 o
   5  18   1      354.76      424.45     58.89 o
  -5  19   1       11.31       60.94     45.28 o
  -4  19   1       17.09        8.50     42.77 o
  -3  19   1       25.98       28.45     32.38 o
  -2  19   1      225.15      274.05     31.79 o
  -1  19   1      257.89      234.38     36.28 o
   0  19   1      299.08      345.82     43.42 o
   1  19   1      412.59      436.26     34.06 o
   2  19   1      606.97      568.89     37.39 o
   3  19   1      214.66      269.40     39.28 o
   4  19   1      168.43      152.81     38.74 o
   5  19   1       81.25       90.66     46.65 o
  -4  20   1      294.31      231.58     48.80 o
  -3  20   1       67.43       29.87     36.83 o
  -2  20   1      382.02      409.78     42.10 o
  -1  20   1       62.84       45.71     32.67 o
   0  20   1       70.38       44.80     33.41 o
   1  20   1        1.65       10.43     32.09 o
   2  20   1        3.88       16.57     33.43 o
   3  20   1       28.89       26.43     35.12 o
   4  20   1       93.36       57.40     38.33 o
  -3  21   1        9.91       -6.16     37.49 o
  -2  21   1      169.48      209.57     47.92 o
  -1  21   1        2.12      -29.69     33.79 o
   0  21   1      461.63      384.41     43.85 o
   1  21   1        0.02      -18.32     33.44 o
   2  21   1      341.18      275.95     43.62 o
   3  21   1        0.31       -7.21     36.99 o
  -1  22   1        1.10      -26.04     36.36 o
   0  22   1       49.45       56.55     38.89 o
   1  22   1        2.19       56.82     37.60 o
 -10   0   2     2429.79     2665.81     99.95 o
  -8   0   2     4781.99     4442.26    112.72 o
  -6   0   2    10939.21    11197.78    204.41 o
  -4   0   2      154.66      281.42     14.70 o
  -2   0   2    19045.54    19292.99    268.03 o
   0   0   2    58367.79    56422.83   1544.51 o
   2   0   2    55284.64    53683.22   2384.18 o
   4   0   2    22070.98    20866.79    417.55 o
   6   0   2     5483.29     5490.05    203.38 o
   8   0   2      232.80      270.26     52.29 o
  10   0   2       99.72      133.79     61.05 o
 -10   1   2      206.13      233.57     35.05 o
  -9   1   2       38.24        2.47     25.96 o
  -8   1   2      765.67      796.37     34.95 o
  -7   1   2      335.60      349.53     24.58 o
  -6   1   2     3705.65     3561.04     60.17 o
  -5   1   2     1189.97     1144.63     22.05 o
  -4   1   2    43875.71    43725.95    381.54 o
  -3   1   2    19979.37    20508.70    181.54 o
  -2   1   2    41816.72    41086.37    397.40 o
  -1   1   2     7689.49     7838.30     90.73 o
   0   1   2    42795.80    40473.79    635.61 o
   1   1   2     1043.37     1160.27     60.24 o
   2   1   2     6133.37     6172.16     81.84 o
   3   1   2      829.75      793.10     26.49 o
   4   1   2     2580.19     2574.19     45.23 o
   5   1   2     1953.56     1907.18     45.69 o
   6   1   2     4897.75     4685.90    129.18 o
   7   1   2      952.04     1004.37     45.04 o
   8   1   2     3492.40     3401.19     86.42 o
   9   1   2      265.60      330.48     42.11 o
  10   1   2     1049.88     1008.95     70.79 o
 -10   2   2     1166.90     1153.51     53.75 o
  -9   2   2     1651.20     1528.97     49.46 o
  -8   2   2     2339.73     2290.03     55.29 o
  -7   2   2     2412.82     2328.12     51.55 o
  -6   2   2     5601.77     5420.75     73.96 o
  -5   2   2     7917.28     8097.41     80.84 o
  -4   2   2     1789.38     1838.34     39.70 o
  -3   2   2      192.47      227.51     16.27 o
  -2   2   2      709.83      811.41     25.07 o
  -1   2   2     5511.84     5789.67     68.47 o
   0   2   2    26382.20    25227.17    399.19 o
   1   2   2    12536.43    12632.69    179.52 o
   2   2   2    44953.48    43800.70    533.28 o
   3   2   2    29284.72    28799.75    337.12 o
   4   2   2    16375.21    16193.03    190.74 o
   5   2   2     7674.79     7269.95    137.26 o
   6   2   2     3358.80     3362.86    181.28 o
   7   2   2      819.11      960.63     45.69 o
   8   2   2      161.83      155.08     34.96 o
   9   2   2        1.35       36.08     36.85 o
  10   2   2      106.53       24.82     53.23 o
 -10   3   2       28.45        2.33     38.08 o
  -9   3   2       70.70       73.41     26.69 o
  -8   3   2       60.44       50.34     23.02 o
  -7   3   2     1915.48     1866.68     52.66 o
  -6   3   2     1127.38     1147.70     30.97 o
  -5   3   2    13288.11    13923.29    130.62 o
  -4   3   2    11323.86    11652.09    108.81 o
  -3   3   2    47496.42    48473.34    443.01 o
  -2   3   2     2942.89     2980.91     32.14 o
  -1   3   2    24072.93    23699.06    266.81 o
   0   3   2    17048.91    16411.20    378.28 o
   1   3   2    14420.55    14651.84    204.20 o
   2   3   2       36.15       63.71      7.01 o
   3   3   2      162.51      204.79     12.89 o
   4   3   2      823.16      826.48     25.48 o
   5   3   2     6901.92     6926.38    133.56 o
   6   3   2      429.70      354.42     61.87 o
   7   3   2     5087.79     5089.25     91.70 o
   8   3   2     1080.61     1073.88     56.24 o
   9   3   2     1538.89     1564.72     66.73 o
  10   3   2      163.08      126.56     50.29 o
 -10   4   2        3.79      -13.71     37.06 o
  -9   4   2     2759.64     2602.42     61.97 o
  -8   4   2       14.77       10.30     22.52 o
  -7   4   2     4699.21     4564.77     76.07 o
  -6   4   2      288.40      258.18     18.87 o
  -5   4   2     9535.41     9741.89     95.38 o
  -4   4   2        0.54       -4.28     10.13 o
  -3   4   2      127.67      122.10      9.14 o
  -2   4   2      947.15      987.99     14.38 o
  -1   4   2    14513.58    14701.58    155.92 o
   0   4   2      440.50      485.44     11.10 o
   1   4   2    28194.93    28590.67    614.52 o
   2   4   2     3793.11     3784.09     55.53 o
   3   4   2    44590.17    44252.69    611.78 o
   4   4   2      125.43      138.32     13.06 o
   5   4   2    11541.44    11212.99    172.01 o
   6   4   2      158.79      136.62     19.48 o
   7   4   2     1684.88     1833.52     51.05 o
   8   4   2        1.53      -15.14     31.16 o
   9   4   2       24.54       23.64     35.63 o
 -10   5   2       22.47      -10.51     39.20 o
  -9   5   2        1.64       -6.64     28.23 o
  -8   5   2       93.85       96.43     25.02 o
  -7   5   2     1246.02     1243.35     38.85 o
  -6   5   2      509.99      504.71     34.71 o
  -5   5   2    20354.05    20228.12    206.80 o
  -4   5   2     2961.04     3031.69     35.08 o
  -3   5   2    42713.70    42807.00    445.45 o
  -2   5   2     9906.33     9951.89    109.14 o
  -1   5   2    34163.97    33967.73    418.24 o
   0   5   2      808.61      849.82     18.61 o
   1   5   2    18504.17    18293.51    255.54 o
   2   5   2     3391.12     3427.02     47.64 o
   3   5   2      662.26      753.02     25.38 o
   4   5   2       51.31       75.54     11.50 o
   5   5   2     1820.99     1837.18     46.76 o
   6   5   2      236.42      275.35     19.28 o
   7   5   2     4525.99     4499.90     76.90 o
   8   5   2       65.30       67.73     30.17 o
   9   5   2     2071.60     2137.35     75.14 o
 -10   6   2      581.60      578.87     51.46 o
  -9   6   2     1421.98     1520.43     56.38 o
  -8   6   2     1271.22     1263.56     42.94 o
  -7   6   2     4607.30     4506.47     76.10 o
  -6   6   2     1116.31     1078.65     45.52 o
  -5   6   2     1811.39     1794.23     36.45 o
  -4   6   2      754.78      755.13     17.51 o
  -3   6   2      427.42      439.16     13.45 o
  -2   6   2     2175.01     2172.46     30.63 o
  -1   6   2     4154.96     4303.74     51.95 o
   0   6   2    15192.78    15870.56    184.20 o
   1   6   2    23918.68    23505.96    248.34 o
   2   6   2    11306.05    11744.52    170.47 o
   3   6   2    21914.67    21440.16    270.84 o
   4   6   2    12603.92    12610.88    188.35 o
   5   6   2     1569.82     1577.64     39.15 o
   6   6   2      651.57      728.75     26.27 o
   7   6   2     2186.53     2238.67     51.72 o
   8   6   2       45.64       21.76     30.99 o
   9   6   2       42.03       57.42     37.49 o
 -10   7   2       23.91       51.47     40.31 o
  -9   7   2       14.96       15.15     34.77 o
  -8   7   2      456.74      438.74     33.84 o
  -7   7   2      249.60      245.44     24.78 o
  -6   7   2     1443.73     1438.55     38.92 o
  -5   7   2     3225.35     3156.60     47.69 o
  -4   7   2    17016.75    17121.55    175.00 o
  -3   7   2     1968.73     1887.22     27.55 o
  -2   7   2    13479.99    13139.24    142.90 o
  -1   7   2    11999.39    12428.58    136.25 o
   0   7   2    17584.69    17923.95    208.21 o
   1   7   2     9398.54     9578.02    107.26 o
   2   7   2     1407.32     1402.65     27.53 o
   3   7   2     2709.60     2744.08     47.74 o
   4   7   2     1117.10     1186.46     35.65 o
   5   7   2      373.71      429.44     26.32 o
   6   7   2     3627.33     3567.39     62.19 o
   7   7   2      729.27      759.67     38.21 o
   8   7   2     1511.84     1609.51     55.41 o
   9   7   2      554.54      523.13     48.40 o
  -9   8   2       15.24      -35.43     35.43 o
  -8   8   2     2326.66     2347.43     73.49 o
  -7   8   2      212.50      203.21     24.75 o
  -6   8   2     6955.28     6765.48     98.33 o
  -5   8   2       89.75       70.58     16.19 o
  -4   8   2      624.83      607.25     17.77 o
  -3   8   2      308.72      341.43     16.40 o
  -2   8   2     3522.16     3680.70     49.71 o
  -1   8   2      277.49      259.89     14.07 o
   0   8   2    14572.26    14470.85    172.25 o
   1   8   2     5228.85     5111.31     62.60 o
   2   8   2    24989.60    24358.08    260.23 o
   3   8   2      365.17      368.27     19.18 o
   4   8   2    11490.75    11403.88    143.57 o
   5   8   2       30.67       51.17     25.51 o
   6   8   2     4366.86     4461.75     82.36 o
   7   8   2      255.63      249.10     27.38 o
   8   8   2      154.20      203.42     33.17 o
   9   8   2       73.66       75.64     55.08 o
  -9   9   2        7.52       29.25     37.06 o
  -8   9   2      116.72       89.36     33.89 o
  -7   9   2      260.47      274.91     30.03 o
  -6   9   2     2881.93     2984.94     64.48 o
  -5   9   2       87.36       68.98     19.41 o
  -4   9   2    18189.72    18109.66    198.56 o
  -3   9   2     1531.23     1500.12     23.74 o
  -2   9   2    12015.94    11999.78    125.02 o
  -1   9   2     1499.83     1550.03     26.92 o
   0   9   2    17130.74    16451.94    195.05 o
   1   9   2       17.93       30.36      8.53 o
   2   9   2      877.14      968.93     24.39 o
   3   9   2      612.26      623.49     31.42 o
   4   9   2      686.00      716.14     22.83 o
   5   9   2     1060.82     1057.16     28.03 o
   6   9   2     2096.51     1925.08     39.91 o
   7   9   2       73.27       49.64     24.35 o
   8   9   2     1938.85     2103.76     85.91 o
   9   9   2       31.30        7.45     38.68 o
  -9  10   2      314.43      271.27     45.21 o
  -8  10   2      975.99     1017.95     53.37 o
  -7  10   2      561.96      543.96     35.42 o
  -6  10   2     2689.72     2665.58     62.23 o
  -5  10   2      451.99      465.39     29.80 o
  -4  10   2      105.91      124.56     19.55 o
  -3  10   2       29.39       36.65      9.25 o
  -2  10   2       62.85       83.36     10.79 o
  -1  10   2     2911.91     2931.39     43.93 o
   0  10   2     4152.43     4050.54     59.55 o
   1  10   2     2310.61     2322.29     45.43 o
   2  10   2    16574.78    16161.05    166.26 o
   3  10   2     3771.04     3886.68     54.68 o
   4  10   2     4264.79     4091.39     91.53 o
   5  10   2      950.49     1040.68     35.55 o
   6  10   2     1391.90     1567.05     41.42 o
   7  10   2      218.02      271.99     26.22 o
   8  10   2       38.07       70.46     32.21 o
  -9  11   2        0.26       -6.03     54.54 o
  -8  11   2        1.17       55.85     47.90 o
  -7  11   2      637.37      719.04     49.99 o
  -6  11   2      579.29      598.25     48.44 o
  -5  11   2     4497.24     4429.41    207.31 o
  -4  11   2     3841.58     3783.68     60.99 o
  -3  11   2     7050.92     6742.26    128.85 o
  -2  11   2     2070.93     2028.08     44.28 o
  -1  11   2     9212.79     8975.38    115.85 o
   0  11   2     5468.91     5423.42     76.52 o
   1  11   2     1847.61     1842.76     36.42 o
   2  11   2        6.97        8.92     11.17 o
   3  11   2       46.22       34.79     12.28 o
   4  11   2      454.15      482.60     23.64 o
   5  11   2      799.90      722.70     46.13 o
   6  11   2      324.26      360.94     26.46 o
   7  11   2      820.24      820.07     41.76 o
   8  11   2      693.64      631.38     80.97 o
  -8  12   2       43.59       42.49     75.30 o
  -7  12   2     1615.03     1602.47    138.63 o
  -6  12   2      373.55      374.72     41.90 o
  -5  12   2     1065.80      946.41     51.24 o
  -4  12   2        5.86       -2.06     25.41 o
  -3  12   2       10.21       -3.84     13.26 o
  -2  12   2        0.33        7.97     13.26 o
  -1  12   2     1087.73     1086.01     29.32 o
   0  12   2      142.79      138.69     15.01 o
   1  12   2     9726.09     9112.55    119.26 o
   2  12   2      672.81      673.07     25.65 o
   3  12   2     8568.74     8414.87    120.08 o
   4  12   2       13.98       24.25     22.15 o
   5  12   2     2047.00     2111.36     61.40 o
   6  12   2       62.48       51.94     27.45 o
   7  12   2      535.15      596.91     52.12 o
   8  12   2        7.68      -13.53     85.09 o
  -8  13   2        1.55      -32.73     75.95 o
  -7  13   2      288.97      383.03     46.71 o
  -6  13   2       69.34       -1.71     33.49 o
  -5  13   2     3418.20     3428.24     97.90 o
  -4  13   2       18.74       14.72     17.23 o
  -3  13   2     4910.02     4797.62     74.21 o
  -2  13   2      249.11      269.71     19.38 o
  -1  13   2     4794.81     4661.62     71.33 o
   0  13   2      164.81      179.38     16.85 o
   1  13   2     2301.67     2321.66     45.47 o
   2  13   2      109.56      119.49     16.15 o
   3  13   2      174.42      166.63     17.35 o
   4  13   2        4.92        7.20     14.45 o
   5  13   2      516.17      489.74     35.35 o
   6  13   2        7.89      -24.24     34.29 o
   7  13   2      958.95      828.78     74.18 o
   8  13   2        9.70       93.16     90.34 o
  -8  14   2      169.44      113.77     46.65 o
  -7  14   2      966.96     1050.69     65.50 o
  -6  14   2      156.29      169.70     39.92 o
  -5  14   2      573.86      528.32     44.24 o
  -4  14   2        5.87      -11.67     18.41 o
  -3  14   2       34.41       46.36     17.25 o
  -2  14   2      139.71      145.94     18.88 o
  -1  14   2     1694.10     1692.90     45.41 o
   0  14   2     1376.03     1327.59     35.32 o
   1  14   2     2804.38     2670.25     51.25 o
   2  14   2      861.32      761.26     27.86 o
   3  14   2     3253.22     3121.59     56.43 o
   4  14   2      809.43      794.35     30.47 o
   5  14   2      951.04     1014.40     63.03 o
   6  14   2      196.36      298.77     44.84 o
   7  14   2      289.16      365.51     62.47 o
  -7  15   2       15.05      -11.90     41.49 o
  -6  15   2      444.89      545.59     58.18 o
  -5  15   2      440.54      563.15     48.42 o
  -4  15   2     1541.09     1456.82     57.46 o
  -3  15   2     1491.68     1564.16     41.07 o
  -2  15   2     1891.84     1846.34     43.35 o
  -1  15   2      971.82      924.91     31.64 o
   0  15   2     2930.97     2723.42     53.12 o
   1  15   2      831.73      819.27     29.82 o
   2  15   2      163.59      188.52     20.08 o
   3  15   2        1.64      -18.04     18.04 o
   4  15   2      100.79       72.21     20.54 o
   5  15   2      161.01      139.15     27.05 o
   6  15   2      273.79      313.34     48.35 o
   7  15   2      245.33      275.55     62.20 o
  -7  16   2       45.10       14.00     43.44 o
  -6  16   2      476.65      400.99     50.91 o
  -5  16   2      119.03       86.03     39.32 o
  -4  16   2       12.53       40.82     26.29 o
  -3  16   2        0.24       17.67     19.62 o
  -2  16   2       42.77       40.61     18.82 o
  -1  16   2       28.61       44.83     18.62 o
   0  16   2     1579.01     1518.39     56.65 o
   1  16   2      274.72      257.53     24.30 o
   2  16   2     2322.25     2202.48     49.87 o
   3  16   2      354.66      376.09     33.10 o
   4  16   2     1149.39     1254.96     42.67 o
   5  16   2       75.36      108.39     33.49 o
   6  16   2      300.21      382.70     51.36 o
  -6  17   2      364.84      370.57     67.86 o
  -5  17   2       18.46       26.70     39.17 o
  -4  17   2     1372.65     1282.93     64.84 o
  -3  17   2       10.42       11.92     23.47 o
  -2  17   2     1585.28     1601.91     48.71 o
  -1  17   2       32.73       56.97     19.83 o
   0  17   2      843.07      863.91     33.58 o
   1  17   2        8.12       28.63     20.04 o
   2  17   2       31.96       54.06     20.21 o
   3  17   2        5.78       -8.01     28.72 o
   4  17   2       92.69       79.84     33.12 o
   5  17   2        0.05        0.39     37.54 o
   6  17   2      278.41      299.95     52.65 o
  -6  18   2      285.63      179.07     48.30 o
  -5  18   2        7.45       24.50     42.47 o
  -4  18   2       59.00       46.30     39.40 o
  -3  18   2        1.92      -11.12     24.88 o
  -2  18   2       61.46       60.61     24.79 o
  -1  18   2       39.88       50.37     22.28 o
   0  18   2      479.74      498.78     29.76 o
   1  18   2      229.76      204.98     29.46 o
   2  18   2      850.88      749.86     39.27 o
   3  18   2      171.27      106.92     32.26 o
   4  18   2      560.03      673.37     46.58 o
   5  18   2       75.04       84.48     38.63 o
  -5  19   2      208.93      231.69     51.50 o
  -4  19   2      321.69      442.87     54.48 o
  -3  19   2      338.66      321.64     40.25 o
  -2  19   2      383.45      465.55     41.47 o
  -1  19   2      461.61      499.81     40.67 o
   0  19   2      178.76      173.99     34.11 o
   1  19   2       64.53      126.06     28.56 o
   2  19   2       19.51        5.43     31.86 o
   3  19   2        2.78        8.09     33.12 o
   4  19   2       34.96       -0.41     35.20 o
   5  19   2       34.03        6.66     93.06 o
  -4  20   2       32.79       28.48     43.05 o
  -3  20   2        1.20       16.49     35.50 o
  -2  20   2       10.29        6.53     32.63 o
  -1  20   2      132.34       78.37     34.70 o
   0  20   2       17.57       24.98     32.45 o
   1  20   2      484.70      471.12     44.46 o
   2  20   2       47.00       18.28     35.04 o
   3  20   2      371.38      417.94     64.89 o
   4  20   2       64.63       53.54     38.83 o
  -3  21   2      306.45      323.56     43.46 o
  -2  21   2        0.15      -34.97     34.97 o
  -1  21   2      322.40      369.53     43.72 o
   0  21   2        0.95      -27.88     33.07 o
   1  21   2      112.19       96.94     38.56 o
   2  21   2        0.60       24.61     37.21 o
   0  22   2       26.66       79.45     39.37 o
  -9   0   3       75.65       85.52     46.34 o
  -7   0   3        8.12      -16.75     26.19 o
  -5   0   3     3582.47     3622.62     80.29 o
  -3   0   3   106033.20    98934.55   1345.24 o
  -1   0   3    71600.74    67075.98    912.55 o
   1   0   3    43696.65    42328.48    821.94 o
   3   0   3    11042.00    11074.27    227.28 o
   5   0   3     2965.07     2887.22     84.66 o
   7   0   3     1017.38     1019.75     89.93 o
   9   0   3     2118.43     2155.54    110.78 o
 -10   1   3      235.38      251.38     44.09 o
  -9   1   3     2969.33     3032.00     85.50 o
  -8   1   3      971.09      942.15     46.31 o
  -7   1   3     5719.62     5481.21     94.67 o
  -6   1   3     1888.29     1864.02     45.54 o
  -5   1   3    18955.06    18679.65    190.31 o
  -4   1   3     3758.42     3802.64     46.18 o
  -3   1   3     3423.73     3518.54     41.67 o
  -2   1   3     1257.96     1419.74     19.82 o
  -1   1   3    25903.22    26332.53    273.54 o
   0   1   3     8445.68     9107.23    105.54 o
   1   1   3      863.80      924.47     20.13 o
   2   1   3     8111.24     8805.21    171.87 o
   3   1   3    51000.52    51428.42    628.10 o
   4   1   3     5227.32     5098.22     84.61 o
   5   1   3    10919.53    10600.27    162.80 o
   6   1   3      759.64      728.65     33.03 o
   7   1   3     3203.88     3008.83    146.86 o
   8   1   3      230.10      296.42     38.60 o
   9   1   3      278.62      300.76     43.09 o
 -10   2   3      356.06      345.25     43.52 o
  -9   2   3      210.96      197.17     35.15 o
  -8   2   3       18.91       17.15     28.35 o
  -7   2   3       83.66       79.43     26.48 o
  -6   2   3      206.29      220.10     33.72 o
  -5   2   3     2867.03     2874.99     43.62 o
  -4   2   3    18341.09    18510.05    175.50 o
  -3   2   3    36571.43    36512.93    356.28 o
  -2   2   3    15504.60    15949.80    158.49 o
  -1   2   3     1382.86     1295.84     17.57 o
   0   2   3    25347.48    25238.79    425.35 o
   1   2   3    29899.13    30262.43    413.47 o
   2   2   3    13243.84    12564.47    202.08 o
   3   2   3     5880.15     5847.27     82.12 o
   4   2   3       95.81      129.12     12.17 o
   5   2   3      606.53      600.33     42.52 o
   6   2   3     1706.28     1614.11     47.93 o
   7   2   3      941.84      975.74     51.83 o
   8   2   3      505.86      581.93     46.14 o
   9   2   3     1007.66      983.39     56.69 o
 -10   3   3     1207.79     1274.75    106.42 o
  -9   3   3      661.02      695.85     46.65 o
  -8   3   3     3742.96     3762.91     89.25 o
  -7   3   3     1324.09     1288.08     56.51 o
  -6   3   3    10855.48    10834.50    194.20 o
  -5   3   3     4102.96     4021.25     51.36 o
  -4   3   3    24771.68    25594.57    254.69 o
  -3   3   3     2654.54     2836.33     32.97 o
  -2   3   3     3038.83     3199.90     34.87 o
  -1   3   3       43.76       56.46      5.35 o
   0   3   3      611.72      685.78     15.16 o
   1   3   3     5870.17     6396.54     84.81 o
   2   3   3    32195.13    32410.46    398.36 o
   3   3   3     9737.64     9812.03    130.08 o
   4   3   3    29671.00    28897.08    331.36 o
   5   3   3     2807.70     2836.77     53.42 o
   6   3   3     4225.18     4138.99     83.77 o
   7   3   3      649.54      718.09     47.02 o
   8   3   3     1772.40     1993.11     69.91 o
   9   3   3       23.67       30.02     39.16 o
 -10   4   3      704.76      740.94     71.08 o
  -9   4   3       12.82      -11.24     32.61 o
  -8   4   3       24.69       29.15     28.33 o
  -7   4   3       32.45       10.13     24.47 o
  -6   4   3      957.27      980.98     39.13 o
  -5   4   3       12.05       18.64     10.48 o
  -4   4   3    31761.77    31760.95    335.12 o
  -3   4   3      258.63      269.71     11.77 o
  -2   4   3    52461.54    51819.50    534.80 o
  -1   4   3     1833.10     1883.79     36.11 o
   0   4   3    36312.14    34602.54    474.59 o
   1   4   3      767.40      806.56     19.01 o
   2   4   3    23755.38    23444.51    267.20 o
   3   4   3      146.83      172.26     15.82 o
   4   4   3       58.10      192.52     41.21 o
   5   4   3        5.39      -11.95     16.57 o
   6   4   3     1802.99     1802.30     50.34 o
   7   4   3       29.70       28.12     28.75 o
   8   4   3     1631.34     1523.85     60.28 o
   9   4   3       29.58       19.82     36.87 o
 -10   5   3      988.81      950.11     58.28 o
  -9   5   3      166.37      159.01     36.54 o
  -8   5   3     3516.11     3383.69     83.11 o
  -7   5   3      206.76      147.23     26.74 o
  -6   5   3     8120.61     7869.05    118.55 o
  -5   5   3     1336.24     1419.90     32.43 o
  -4   5   3    16859.34    16827.89    183.89 o
  -3   5   3      143.94      171.45     15.79 o
  -2   5   3       11.56       22.32      8.60 o
  -1   5   3     1399.68     1492.06     24.64 o
   0   5   3     1926.58     1937.27     29.44 o
   1   5   3     1092.14     1094.98     29.82 o
   2   5   3    18774.46    18629.67    215.24 o
   3   5   3     3564.48     3660.49     56.99 o
   4   5   3    18854.66    18661.16    270.12 o
   5   5   3      815.38      866.58     33.10 o
   6   5   3     4328.22     4253.95     75.20 o
   7   5   3       65.40       86.86     28.33 o
   8   5   3      947.95     1070.16     54.35 o
   9   5   3       34.36        9.18     37.89 o
 -10   6   3      469.46      557.95     58.13 o
  -9   6   3       25.74      -33.29     33.29 o
  -8   6   3       10.85       11.11     28.82 o
  -7   6   3       64.42       54.12     26.86 o
  -6   6   3      105.92      135.05     20.70 o
  -5   6   3     2089.27     2079.80     66.13 o
  -4   6   3    12514.42    12589.88    131.29 o
  -3   6   3    18074.32    18414.33    185.12 o
  -2   6   3    28060.49    27985.82    259.13 o
  -1   6   3     5617.46     5624.84     61.52 o
   0   6   3    17415.51    17796.82    189.94 o
   1   6   3    15737.97    16210.85    186.79 o
   2   6   3     6211.24     5965.95     93.72 o
   3   6   3     2155.65     2176.40     41.03 o
   4   6   3       76.34       82.51     14.48 o
   5   6   3       88.51      122.74     32.27 o
   6   6   3      779.32      834.68     37.13 o
   7   6   3      321.28      317.04     34.43 o
   8   6   3     1288.27     1211.48     95.93 o
   9   6   3      537.08      519.09     49.59 o
 -10   7   3      265.63      293.05     47.82 o
  -9   7   3     1535.60     1661.00    109.51 o
  -8   7   3      969.38      957.91     49.40 o
  -7   7   3     5605.06     5516.42    120.39 o
  -6   7   3     1254.38     1259.49     39.62 o
  -5   7   3     5511.19     5441.13     90.76 o
  -4   7   3     2835.86     2869.85     44.59 o
  -3   7   3     1034.13     1046.31     22.16 o
  -2   7   3      944.68     1127.42     18.82 o
  -1   7   3     2572.26     2845.81     35.84 o
   0   7   3     1020.96     1055.02     20.17 o
   1   7   3     5880.26     5982.07     70.70 o
   2   7   3     4302.13     4108.84     70.44 o
   3   7   3    19719.03    19838.80    283.51 o
   4   7   3     2170.44     2183.34     49.65 o
   5   7   3     7874.17     7728.48    283.44 o
   6   7   3     2481.18     2435.36     67.60 o
   7   7   3     1855.47     1914.76     55.28 o
   8   7   3      155.46      166.85     37.64 o
   9   7   3      190.19      273.71     43.05 o
  -9   8   3      328.05      305.05     41.99 o
  -8   8   3        0.94      -13.47     29.89 o
  -7   8   3       80.23       97.18     29.04 o
  -6   8   3        0.12      -18.81     18.81 o
  -5   8   3     2875.85     2928.78     57.78 o
  -4   8   3       95.38      119.44     11.28 o
  -3   8   3    15993.26    15689.42    176.93 o
  -2   8   3      452.75      431.60     20.26 o
  -1   8   3    25185.88    25289.79    250.68 o
   0   8   3      589.38      613.11     19.04 o
   1   8   3    18875.71    18590.71    199.96 o
   2   8   3      222.85      260.71     16.20 o
   3   8   3     1952.89     2049.62     51.41 o
   4   8   3      132.50      158.06     17.68 o
   5   8   3      606.57      615.62     31.19 o
   6   8   3       12.32       19.88     13.85 o
   7   8   3      745.26      762.56     38.72 o
   8   8   3       69.46       58.45     32.21 o
   9   8   3      942.26      900.21     51.96 o
  -9   9   3     1234.72     1376.24     92.10 o
  -8   9   3       76.05       26.82     31.91 o
  -7   9   3     3869.65     3967.41     80.20 o
  -6   9   3      286.70      320.30     33.99 o
  -5   9   3     5722.72     5629.83     91.13 o
  -4   9   3       76.89       62.43     16.70 o
  -3   9   3     4775.54     4880.41     62.26 o
  -2   9   3       11.57       20.07      8.50 o
  -1   9   3      367.17      377.21     15.09 o
   0   9   3        9.78       28.34      9.59 o
   1   9   3    10651.83    10406.15    117.43 o
   2   9   3      354.08      378.86     13.70 o
   3   9   3    13446.16    12783.12    339.26 o
   4   9   3      230.50      266.20     26.24 o
   5   9   3     4666.00     4641.07     92.06 o
   6   9   3      216.83      215.14     20.34 o
   7   9   3     1950.12     2009.30     59.13 o
   8   9   3       83.23       76.71     38.10 o
  -9  10   3      179.49      127.57     40.80 o
  -8  10   3        0.01       -6.37     33.42 o
  -7  10   3      120.19      161.69     29.15 o
  -6  10   3      938.46      883.77     36.45 o
  -5  10   3     1738.81     1767.88     55.18 o
  -4  10   3     2607.45     2634.69     46.13 o
  -3  10   3     9754.03     9696.46    113.53 o
  -2  10   3     6550.02     6536.05     79.92 o
  -1  10   3    13339.11    13232.06    164.34 o
   0  10   3     6676.99     6629.07     87.13 o
   1  10   3     7738.54     7772.19    100.22 o
   2  10   3     1116.62     1108.12     26.57 o
   3  10   3      581.81      648.15     24.35 o
   4  10   3       34.88       60.40     15.08 o
   5  10   3       21.76       26.46     14.90 o
   6  10   3      287.04      273.82     21.69 o
   7  10   3      680.46      641.70     60.62 o
   8  10   3      271.40      270.97     38.48 o
  -9  11   3      277.61      292.79     53.19 o
  -8  11   3     1162.29     1248.11    134.36 o
  -7  11   3      855.49      804.06     44.30 o
  -6  11   3     2205.48     1964.22     67.37 o
  -5  11   3     1313.68     1294.77     53.43 o
  -4  11   3     1550.25     1499.45     39.93 o
  -3  11   3     1062.67     1028.37     45.05 o
  -2  11   3      158.00      169.01     22.66 o
  -1  11   3       47.65       80.31     27.79 o
   0  11   3      976.39      940.05     43.03 o
   1  11   3     1057.84      982.18     36.59 o
   2  11   3     4628.39     4409.39     71.78 o
   3  11   3     2751.25     2622.97     45.23 o
   4  11   3     3412.40     3291.32     65.30 o
   5  11   3     1101.68     1141.98     36.20 o
   6  11   3     1894.37     1946.39     60.36 o
   7  11   3      434.71      465.58     53.33 o
   8  11   3      197.09      284.39     52.20 o
  -8  12   3       17.91       -5.55     75.90 o
  -7  12   3        1.98      -13.62     57.28 o
  -6  12   3      781.48      804.14     73.78 o
  -5  12   3        8.20       22.79     29.20 o
  -4  12   3     3180.34     3016.17     79.78 o
  -3  12   3      691.32      704.29     33.39 o
  -2  12   3     7860.83     7728.79    115.27 o
  -1  12   3      505.46      486.82     23.39 o
   0  12   3     7183.66     7176.33    107.66 o
   1  12   3      430.37      424.71     22.09 o
   2  12   3     1296.30     1311.89     34.33 o
   3  12   3       23.34       47.75     14.87 o
   4  12   3      264.89      371.48     30.61 o
   5  12   3       68.92       68.46     28.35 o
   6  12   3      238.81      218.08     32.84 o
   7  12   3       78.38      196.82     90.34 o
   8  12   3      608.64      459.25    108.61 o
  -8  13   3     1091.11     1572.47    142.02 o
  -7  13   3       75.29       14.55     37.82 o
  -6  13   3     1933.13     1820.51     71.94 o
  -5  13   3        2.38      -30.47     30.47 o
  -4  13   3     1742.99     1674.08     82.20 o
  -3  13   3        5.60        7.02     17.49 o
  -2  13   3      213.66      239.47     21.77 o
  -1  13   3       24.79       59.98     17.26 o
   0  13   3     2213.99     2113.11     47.84 o
   1  13   3     1048.15     1024.20     33.20 o
   2  13   3     5152.95     4748.41     79.78 o
   3  13   3       58.13       60.69     17.76 o
   4  13   3     2713.11     2579.72     53.07 o
   5  13   3      107.78      105.50     29.13 o
   6  13   3     1770.56     1789.57     72.19 o
   7  13   3        6.68      -77.52     77.52 o
  -8  14   3        9.54        2.77     53.48 o
  -7  14   3       43.42       78.62     42.76 o
  -6  14   3       66.13       76.80     37.18 o
  -5  14   3      393.54      410.19     45.84 o
  -4  14   3     1767.10     1601.96     54.44 o
  -3  14   3      494.52      448.49     27.49 o
  -2  14   3     3303.99     3321.41     65.45 o
  -1  14   3     1991.48     1945.63     47.38 o
   0  14   3     5715.24     5570.23     91.85 o
   1  14   3     1211.47     1135.66     48.27 o
   2  14   3      895.63      959.00     33.36 o
   3  14   3       52.87       57.15     17.93 o
   4  14   3       11.54        9.65     16.84 o
   5  14   3        1.69       29.98     28.38 o
   6  14   3      159.71      147.96     41.14 o
   7  14   3       78.62       36.03     91.95 o
  -7  15   3      751.98      886.05     63.67 o
  -6  15   3      451.69      419.02     48.09 o
  -5  15   3      203.82      159.57     38.84 o
  -4  15   3      405.10      461.11     43.46 o
  -3  15   3      346.22      360.68     27.51 o
  -2  15   3        5.89      -11.41     19.37 o
  -1  15   3       29.66        5.32     19.03 o
   0  15   3      120.70      141.58     21.34 o
   1  15   3     1180.05     1095.59     39.32 o
   2  15   3     1103.04     1087.11     36.63 o
   3  15   3      650.21      588.72     28.82 o
   4  15   3      823.32      834.72     33.78 o
   5  15   3      908.26      927.85     37.05 o
   6  15   3      296.90      204.89     59.42 o
   7  15   3      256.74      179.46    103.56 o
  -7  16   3       32.27       20.21     43.84 o
  -6  16   3        6.15      -30.13     39.77 o
  -5  16   3      570.77      629.67     52.52 o
  -4  16   3       84.37      116.06     37.48 o
  -3  16   3     1682.52     1615.69     49.20 o
  -2  16   3      155.61      171.42     24.90 o
  -1  16   3     3041.69     3057.47     65.79 o
   0  16   3      243.70      258.67     37.27 o
   1  16   3     1246.26     1246.18     40.89 o
   2  16   3      176.82      215.20     24.75 o
   3  16   3      164.48      220.54     37.53 o
   4  16   3        0.68       -8.85     28.68 o
   5  16   3        5.66        4.70     31.73 o
   6  16   3       16.05        6.04     54.49 o
  -6  17   3        3.59      -18.21     40.57 o
  -5  17   3      542.56      466.89     50.33 o
  -4  17   3       16.76        1.46     34.75 o
  -3  17   3      297.78      310.82     30.24 o
  -2  17   3        0.94       11.61     22.64 o
  -1  17   3       50.12       25.26     21.87 o
   0  17   3       17.61        5.91     22.38 o
   1  17   3      731.73      770.30     35.69 o
   2  17   3        0.21      -26.70     26.70 o
   3  17   3     1121.68     1011.98     50.23 o
   4  17   3        1.84      -16.06     45.18 o
   5  17   3      651.55      728.52     48.79 o
   6  17   3       37.16       36.10     70.05 o
  -6  18   3       55.17      114.26     47.33 o
  -5  18   3      188.69      204.20     46.89 o
  -4  18   3       43.66       60.32     37.76 o
  -3  18   3      736.12      714.73     38.71 o
  -2  18   3      220.58      204.78     39.37 o
  -1  18   3     1008.45      996.51     49.45 o
   0  18   3      261.00      276.81     35.07 o
   1  18   3      464.26      524.25     40.10 o
   2  18   3        2.64        5.78     29.93 o
   3  18   3       69.68      104.89     33.43 o
   4  18   3       19.59       12.23     34.14 o
   5  18   3        7.54       -2.75     47.57 o
  -5  19   3      217.90      205.73     51.19 o
  -4  19   3       65.51       31.09     40.92 o
  -3  19   3       88.94       89.19     35.36 o
  -2  19   3       14.28       55.54     32.34 o
  -1  19   3        8.89       50.40     32.22 o
   0  19   3      107.18      123.70     34.85 o
   1  19   3       79.34       61.68     31.82 o
   2  19   3      325.17      358.30     39.28 o
   3  19   3      285.68      333.62     42.49 o
   4  19   3      205.90      174.37     39.74 o
  -4  20   3      217.74      281.73     61.08 o
  -3  20   3       55.86       45.81     41.20 o
  -2  20   3      423.40      406.35     43.67 o
  -1  20   3       58.74       81.68     35.04 o
   0  20   3      476.74      444.01     43.84 o
   1  20   3       48.74       23.78     34.97 o
   2  20   3      172.36      168.92     38.36 o
   3  20   3        5.35       -0.95     34.58 o
  -3  21   3        1.06      -27.67     40.52 o
  -2  21   3        0.64       -1.73     36.11 o
  -1  21   3        1.22      -25.42     35.37 o
   0  21   3       56.17       70.10     36.42 o
   1  21   3        8.56       13.91     35.14 o
   2  21   3      203.26      233.12     42.72 o
 -10   0   4      275.30      262.49     62.48 o
  -8   0   4     6593.24     6450.87    176.15 o
  -6   0   4    12620.56    12581.86    278.29 o
  -4   0   4    22103.56    22609.71    475.67 o
  -2   0   4     4555.49     4718.83    218.00 o
   0   0   4    21720.11    21809.63    302.72 o
   2   0   4    10064.07    10685.30    198.11 o
   4   0   4    23889.96    23831.85    474.34 o
   6   0   4     6685.88     6940.99    252.84 o
   8   0   4     2608.37     2854.50    232.96 o
 -10   1   4     1561.03     1499.26     67.52 o
  -9   1   4      111.66       92.43     35.36 o
  -8   1   4     1173.66     1221.43     52.14 o
  -7   1   4      183.00      150.12     27.36 o
  -6   1   4       15.46      -20.88     20.88 o
  -5   1   4      665.17      687.98     18.08 o
  -4   1   4     8761.53     9157.97     98.13 o
  -3   1   4     3947.59     4064.99     47.58 o
  -2   1   4    32377.29    32867.57    320.64 o
  -1   1   4    17402.58    17758.07    165.40 o
   0   1   4    46372.60    45134.08    502.74 o
   1   1   4     3365.00     3376.37     67.44 o
   2   1   4    49478.11    49629.78    660.13 o
   3   1   4     1220.94     1129.14     25.13 o
   4   1   4     1918.71     1773.49     44.31 o
   5   1   4       39.43       41.98     19.41 o
   6   1   4        3.39       63.89     34.72 o
   7   1   4        8.07        2.95     38.67 o
   8   1   4      391.63      431.52     42.22 o
   9   1   4      192.79      181.69     43.83 o
 -10   2   4      139.18       55.03     40.28 o
  -9   2   4      917.42      917.36     51.83 o
  -8   2   4     2809.26     2782.94     76.16 o
  -7   2   4     4140.34     4210.12     90.03 o
  -6   2   4     7028.78     7059.17    122.77 o
  -5   2   4    13228.78    13537.25    152.32 o
  -4   2   4    15218.47    15502.08    149.18 o
  -3   2   4     9438.60     9913.01    103.50 o
  -2   2   4     6135.02     6203.09     62.50 o
  -1   2   4       33.66       66.50      5.70 o
   0   2   4     4697.60     5130.51     63.57 o
   1   2   4      641.50      681.24     16.22 o
   2   2   4    10371.22    10962.11    142.83 o
   3   2   4    14022.22    14745.14    274.13 o
   4   2   4    10500.30    10295.37    139.37 o
   5   2   4     5342.94     5443.43     94.30 o
   6   2   4     3244.16     3138.60    235.33 o
   7   2   4     2421.36     2321.99    136.01 o
   8   2   4     1484.26     1549.21     87.24 o
   9   2   4      503.11      555.74     52.25 o
 -10   3   4      405.38      470.86     48.64 o
  -9   3   4     1336.40     1335.00     58.91 o
  -8   3   4      184.52      232.87     41.31 o
  -7   3   4      384.58      347.35     32.37 o
  -6   3   4        8.19       -0.34     21.35 o
  -5   3   4     1289.89     1326.91     30.36 o
  -4   3   4      502.85      534.63     18.55 o
  -3   3   4    20102.95    20630.15    205.48 o
  -2   3   4    10236.11    10180.40    104.50 o
  -1   3   4    37182.65    36517.91    379.08 o
   0   3   4     5573.76     5792.77     71.39 o
   1   3   4    30364.56    30178.52    371.61 o
   2   3   4     5760.58     5617.48     78.08 o
   3   3   4    13975.56    13697.05    177.46 o
   4   3   4     2119.49     2150.74     42.42 o
   5   3   4       15.34       28.74     14.95 o
   6   3   4       61.92       63.95     44.41 o
   7   3   4       75.45      111.76     73.99 o
   8   3   4      140.16      161.13     40.95 o
   9   3   4      931.48      909.76     57.27 o
 -10   4   4        3.07       -3.58     39.94 o
  -9   4   4     1592.59     1604.94     64.35 o
  -8   4   4      223.81      242.77     49.59 o
  -7   4   4     7841.14     8036.56    142.44 o
  -6   4   4        4.81       13.17     19.87 o
  -5   4   4    19545.68    19301.24    228.87 o
  -4   4   4      808.89      832.61     20.34 o
  -3   4   4    24706.83    24874.56    246.25 o
  -2   4   4      622.04      644.18     14.13 o
  -1   4   4     2617.23     2491.39     33.59 o
   0   4   4     1012.66     1062.41     20.33 o
   1   4   4      448.55      509.95     16.81 o
   2   4   4      278.92      279.85     15.25 o
   3   4   4    21407.51    21386.90    270.28 o
   4   4   4      144.32      150.16     17.27 o
   5   4   4     8627.06     8539.56    123.11 o
   6   4   4      302.74      354.94     45.14 o
   7   4   4     4148.91     4361.96    151.45 o
   8   4   4        4.60       10.27     33.37 o
   9   4   4      783.41      862.19     80.54 o
 -10   5   4       33.21       20.91     39.60 o
  -9   5   4     1354.89     1364.12     60.39 o
  -8   5   4       73.97       51.66     30.40 o
  -7   5   4       19.13      -12.18     23.63 o
  -6   5   4       12.20        2.83     20.01 o
  -5   5   4     1049.90     1012.85     31.51 o
  -4   5   4     2700.32     2766.10     41.20 o
  -3   5   4    15704.30    16061.68    162.75 o
  -2   5   4       83.73      136.42      9.44 o
  -1   5   4    41883.98    40666.80    457.32 o
   0   5   4     1113.95     1115.64     34.72 o
   1   5   4    28780.04    28399.73    321.11 o
   2   5   4     9497.79     9673.96    128.70 o
   3   5   4    13494.51    13183.69    158.74 o
   4   5   4       79.49       86.44     14.91 o
   5   5   4       15.28       30.12     18.49 o
   6   5   4       26.25       36.81     26.80 o
   7   5   4      203.52      219.57     45.23 o
   8   5   4       19.63       25.63     35.33 o
   9   5   4      815.84      765.19     56.40 o
 -10   6   4      158.28      171.13     44.54 o
  -9   6   4      722.63      614.63     55.64 o
  -8   6   4     1040.50     1199.15     63.61 o
  -7   6   4     4502.60     4416.43     94.41 o
  -6   6   4     6298.29     6349.25    115.03 o
  -5   6   4     4661.60     4850.65     79.55 o
  -4   6   4     4318.14     4388.58     58.26 o
  -3   6   4    15236.02    15495.70    148.36 o
  -2   6   4      920.17      918.36     17.62 o
  -1   6   4      152.88      172.55     12.26 o
   0   6   4        2.55        7.84      6.30 o
   1   6   4       34.95       45.65      7.92 o
   2   6   4     3240.90     3297.51     53.52 o
   3   6   4     6734.25     6895.79     98.68 o
   4   6   4     4521.43     4575.06     73.49 o
   5   6   4     6680.78     6419.39     98.80 o
   6   6   4     1717.40     1720.26     63.07 o
   7   6   4     1876.01     1801.69     92.91 o
   8   6   4      649.46      730.63     48.87 o
   9   6   4      359.80      360.29     46.90 o
 -10   7   4      773.71      817.89     57.78 o
  -9   7   4      715.13      555.47     48.06 o
  -8   7   4      470.03      517.81     40.69 o
  -7   7   4      106.78       82.14     29.17 o
  -6   7   4      301.73      268.49     24.17 o
  -5   7   4      107.18      125.38     18.19 o
  -4   7   4     3990.23     3980.76     60.34 o
  -3   7   4     2004.84     1979.27     31.77 o
  -2   7   4    19080.14    18872.21    202.88 o
  -1   7   4    12884.18    12750.36    146.56 o
   0   7   4    21622.55    21611.77    230.69 o
   1   7   4     1706.72     1581.30     33.84 o
   2   7   4    12866.00    13074.88    171.58 o
   3   7   4     4554.41     4638.02     72.70 o
   4   7   4     1793.36     1801.71     62.54 o
   5   7   4       85.50       94.49     19.15 o
   6   7   4       48.02       57.37     30.24 o
   7   7   4       92.28       85.00     31.80 o
   8   7   4      254.48      247.05     69.32 o
   9   7   4       94.82       50.73     42.22 o
  -9   8   4       24.94       37.51     36.67 o
  -8   8   4     2999.46     2948.56     81.66 o
  -7   8   4      238.62      272.78     32.80 o
  -6   8   4     4545.85     4584.80     81.99 o
  -5   8   4       14.14        8.66     16.22 o
  -4   8   4    12917.66    12902.94    159.45 o
  -3   8   4     2194.46     2275.29     33.59 o
  -2   8   4     3501.41     3452.87     43.62 o
  -1   8   4      626.52      639.80     16.40 o
   0   8   4      740.91      803.20     19.72 o
   1   8   4        2.12       -8.14      8.14 o
   2   8   4     6189.47     6362.73     99.58 o
   3   8   4       43.31       54.86     14.37 o
   4   8   4     9188.91     9026.50    139.54 o
   5   8   4      267.62      307.07     32.42 o
   6   8   4     5263.64     5397.78    121.55 o
   7   8   4       30.88       24.87     26.56 o
   8   8   4      959.52      957.94     54.56 o
  -9   9   4        0.55       44.74     41.95 o
  -8   9   4      285.48      314.67     38.79 o
  -7   9   4       60.73       43.04     28.76 o
  -6   9   4        0.23      -19.36     19.36 o
  -5   9   4      787.46      766.72     30.75 o
  -4   9   4     2117.14     2254.66     43.26 o
  -3   9   4      826.16      866.14     26.34 o
  -2   9   4    16102.21    15958.22    174.87 o
  -1   9   4      661.73      666.32     17.58 o
   0   9   4    19162.46    19478.24    226.16 o
   1   9   4      910.78      880.74     21.00 o
   2   9   4     8800.88     8485.47     99.92 o
   3   9   4       48.93       41.55     19.77 o
   4   9   4     3483.38     3747.50     66.99 o
   5   9   4        6.48        5.75     19.13 o
   6   9   4      172.11      179.24     34.07 o
   7   9   4        1.16       -1.63     26.26 o
   8   9   4      401.32      312.78     39.33 o
  -9  10   4      227.90      219.82     43.59 o
  -8  10   4     1427.34     1549.98     61.33 o
  -7  10   4      928.42      960.90     46.48 o
  -6  10   4     2488.13     2506.80    102.45 o
  -5  10   4     2480.02     2391.65     78.98 o
  -4  10   4     8117.96     8146.70    119.25 o
  -3  10   4     1552.15     1600.90     31.45 o
  -2  10   4     4173.62     4284.93     67.34 o
  -1  10   4      625.98      683.24     19.87 o
   0  10   4      623.79      644.07     19.03 o
   1  10   4       31.94       73.27     22.08 o
   2  10   4      712.05      698.28     19.59 o
   3  10   4     1306.94     1359.37     51.27 o
   4  10   4     4150.20     3990.17    107.28 o
   5  10   4      988.77     1025.97     44.65 o
   6  10   4     2276.44     2387.66     75.51 o
   7  10   4      614.75      636.01     36.84 o
   8  10   4      336.27      362.33     40.91 o
  -9  11   4      219.21      212.03     52.68 o
  -8  11   4       97.46       48.51     41.98 o
  -7  11   4       25.11       17.00     46.98 o
  -6  11   4        1.85       -1.36     14.35 o
  -5  11   4      563.29      611.51     37.97 o
  -4  11   4      110.74      137.57     22.61 o
  -3  11   4     3499.57     3513.19     63.77 o
  -2  11   4     5532.04     5419.16     85.97 o
  -1  11   4     9043.50     8594.34    123.77 o
   0  11   4     2901.79     2876.39     54.05 o
   1  11   4     4785.78     4729.39     81.77 o
   2  11   4     1424.63     1424.64     35.80 o
   3  11   4     2265.43     2357.23     43.46 o
   4  11   4      721.80      769.86     37.40 o
   5  11   4      228.35      288.59     31.37 o
   6  11   4       91.80      119.93     33.84 o
   7  11   4      138.41      166.49     44.65 o
   8  11   4       83.73       73.53     49.98 o
  -8  12   4       72.09       62.68     79.23 o
  -7  12   4     1792.11     1862.94     91.80 o
  -6  12   4       51.76        5.58     38.83 o
  -5  12   4     3617.19     3421.38     92.12 o
  -4  12   4      573.88      555.33     32.49 o
  -3  12   4     4180.03     3987.55     71.23 o
  -2  12   4      203.98      231.96     20.96 o
  -1  12   4       22.29       39.53     15.99 o
   0  12   4       48.14       62.73     16.03 o
   1  12   4      799.73      751.43     38.44 o
   2  12   4       11.43      -14.14     14.14 o
   3  12   4     2632.20     2464.77     50.40 o
   4  12   4      198.26      214.21     28.59 o
   5  12   4     2872.48     2874.54     73.77 o
   6  12   4      123.94      131.16     51.78 o
   7  12   4      966.92     1017.32    128.99 o
  -8  13   4        3.85      -14.23     80.24 o
  -7  13   4       55.55      108.99     50.16 o
  -6  13   4        1.24      -14.68     41.36 o
  -5  13   4       84.08       95.55     33.58 o
  -4  13   4       32.81       16.00     23.52 o
  -3  13   4     2205.20     2160.20     57.72 o
  -2  13   4       17.16       -6.09     17.49 o
  -1  13   4     7270.35     7007.96    108.73 o
   0  13   4      504.23      468.06     24.92 o
   1  13   4     3787.46     3818.73     68.74 o
   2  13   4       29.62        5.88     16.31 o
   3  13   4     3386.22     3271.98     62.45 o
   4  13   4       96.88      100.92     20.98 o
   5  13   4      114.13      155.55     36.48 o
   6  13   4        9.57      -18.32     56.02 o
   7  13   4      108.20        7.37     89.93 o
  -8  14   4      131.25      190.59     82.21 o
  -7  14   4      779.96      793.46     59.18 o
  -6  14   4      434.91      474.76     49.14 o
  -5  14   4     1132.64     1202.74     90.98 o
  -4  14   4      335.72      330.28     31.52 o
  -3  14   4     2438.34     2275.44    112.31 o
  -2  14   4      361.60      374.46     26.01 o
  -1  14   4       84.01      127.67     23.62 o
   0  14   4      202.17      205.14     24.37 o
   1  14   4      268.47      274.85     23.01 o
   2  14   4      223.44      216.04     21.14 o
   3  14   4      900.73      803.31     37.62 o
   4  14   4      309.29      287.95     22.29 o
   5  14   4     1739.50     1685.50     76.38 o
   6  14   4      378.25      470.89     60.94 o
   7  14   4      373.59      447.24    106.59 o
  -7  15   4       61.82       76.31     43.19 o
  -6  15   4        1.75      -35.75     35.75 o
  -5  15   4        5.22       35.19     34.94 o
  -4  15   4      681.73      608.18     48.06 o
  -3  15   4      595.62      627.92     33.96 o
  -2  15   4     2467.27     2325.36     91.64 o
  -1  15   4     2122.50     2088.29     51.72 o
   0  15   4     1944.05     1958.47     49.66 o
   1  15   4      763.36      740.27     32.01 o
   2  15   4      922.74      914.92     34.58 o
   3  15   4      683.26      720.46     45.63 o
   4  15   4      241.89      280.05     24.54 o
   5  15   4        2.72       73.97     37.84 o
   6  15   4        1.41       21.23     53.12 o
  -7  16   4       38.19       88.26     44.97 o
  -6  16   4      794.05      782.86     60.39 o
  -5  16   4      135.00      160.74     42.03 o
  -4  16   4     1179.92     1241.14     62.54 o
  -3  16   4      218.12      209.04     27.15 o
  -2  16   4      530.60      535.48     33.95 o
  -1  16   4       45.49       51.14     21.59 o
   0  16   4       18.55        5.25     20.59 o
   1  16   4        0.37       -3.56     19.49 o
   2  16   4      295.75      284.18     26.21 o
   3  16   4      164.77      132.12     23.26 o
   4  16   4      729.77      655.72     43.91 o
   5  16   4       81.05      103.99     39.99 o
   6  16   4      660.39      787.01     77.34 o
  -6  17   4        0.16       38.71     41.75 o
  -5  17   4       13.39       63.87     39.85 o
  -4  17   4      261.54      286.52     56.80 o
  -3  17   4        1.40        2.67     23.65 o
  -2  17   4     1176.09     1164.02     43.35 o
  -1  17   4       62.75       51.77     23.25 o
   0  17   4     1625.43     1701.56     49.85 o
   1  17   4        0.14      -17.00     20.41 o
   2  17   4      904.51      952.98     48.48 o
   3  17   4        4.46       40.45     30.97 o
   4  17   4      230.79      274.20     38.16 o
   5  17   4        5.00       18.61     39.79 o
  -6  18   4      364.83      405.77     54.17 o
  -5  18   4       79.48       32.98     40.95 o
  -4  18   4      601.31      576.74     90.97 o
  -3  18   4       25.63       -2.50     29.02 o
  -2  18   4      225.76      278.07     31.05 o
  -1  18   4        5.44       29.39     29.59 o
   0  18   4        2.83       28.42     29.24 o
   1  18   4       58.69       67.70     31.34 o
   2  18   4      172.09      137.87     41.05 o
   3  18   4       49.62       49.15     34.14 o
   4  18   4      450.88      400.45     42.48 o
   5  18   4      119.88      131.89     45.38 o
  -5  19   4       46.91      129.63     46.70 o
  -4  19   4       58.12       46.48     42.33 o
  -3  19   4      164.99      185.50     44.54 o
  -2  19   4      201.04      263.81     39.00 o
  -1  19   4      465.46      432.84     41.64 o
   0  19   4      317.90      409.54     40.43 o
   1  19   4      293.98      308.26     39.07 o
   2  19   4      226.93      167.58     38.39 o
   3  19   4      143.01       94.39     36.07 o
   4  19   4       47.14       85.76     45.00 o
  -4  20   4       75.01      114.05     45.16 o
  -3  20   4      213.36      216.36     47.41 o
  -2  20   4        9.45       36.52     34.51 o
  -1  20   4        7.33       16.16     33.93 o
   0  20   4       16.05       -2.81     34.17 o
   1  20   4       54.06       35.99     34.04 o
   2  20   4       21.93       15.21     45.00 o
   3  20   4      134.37      103.40     38.85 o
  -2  21   4        1.32      -35.92     35.92 o
  -1  21   4      384.05      413.58     45.60 o
   0  21   4        0.12      -19.61     34.49 o
   1  21   4      266.55      275.89     43.62 o
  -9   0   5     3070.75     3127.18    122.33 o
  -7   0   5     3701.35     3553.57    113.84 o
  -5   0   5      138.61      125.40     26.21 o
  -3   0   5     1741.70     1884.35     39.58 o
  -1   0   5    46843.46    45440.99    622.26 o
   1   0   5    35054.39    33821.16    667.68 o
   3   0   5    15934.50    16646.21    541.87 o
   5   0   5     5643.84     5472.49    205.20 o
   7   0   5      109.40      132.22     68.23 o
   9   0   5      373.19      392.38     70.15 o
 -10   1   5        0.40      -38.39     38.39 o
  -9   1   5      242.35      193.64     37.13 o
  -8   1   5      420.04      362.27     37.48 o
  -7   1   5     7968.86     7980.63    163.96 o
  -6   1   5     1901.00     1940.63     54.11 o
  -5   1   5     9952.89     9390.10    150.00 o
  -4   1   5     5423.10     5650.32     77.53 o
  -3   1   5    34278.91    33867.00    355.50 o
  -2   1   5     4171.66     4191.12     47.94 o
  -1   1   5    16346.43    16135.93    172.23 o
   0   1   5     1786.35     1783.18     24.15 o
   1   1   5        8.08       66.22     19.96 o
   2   1   5      394.51      485.34     24.43 o
   3   1   5     2145.70     2400.94     99.68 o
   4   1   5     1176.19     1251.69     60.09 o
   5   1   5     7447.22     7364.22    181.50 o
   6   1   5      821.95      837.20     60.81 o
   7   1   5     4190.82     4190.45    137.93 o
   8   1   5      373.57      374.33     92.56 o
   9   1   5      895.18      888.53     58.98 o
 -10   2   5      636.27      614.74     51.64 o
  -9   2   5     1796.51     1812.61     66.80 o
  -8   2   5     2480.85     2428.19     71.05 o
  -7   2   5     1513.95     1422.75     52.65 o
  -6   2   5      380.13      357.83     32.11 o
  -5   2   5      312.66      360.17     43.68 o
  -4   2   5      947.54      894.10     18.74 o
  -3   2   5      802.96      858.67     17.30 o
  -2   2   5     4592.30     4803.01     54.13 o
  -1   2   5    25807.96    25667.69    269.55 o
   0   2   5    34771.83    33862.95    352.77 o
   1   2   5    19820.93    19877.79    248.71 o
   2   2   5    11504.91    11154.06    181.07 o
   3   2   5    17291.02    18071.75    230.09 o
   4   2   5     2646.83     2715.03    111.84 o
   5   2   5     2455.47     2451.09    154.23 o
   6   2   5      644.51      670.18     56.77 o
   7   2   5        7.11      119.60     46.10 o
   8   2   5       26.33      113.90     53.68 o
   9   2   5      152.68      143.91     43.33 o
 -10   3   5        1.69        8.95     38.96 o
  -9   3   5       37.80       17.92     33.27 o
  -8   3   5     2017.90     1947.15     84.11 o
  -7   3   5     1481.26     1449.51     53.49 o
  -6   3   5    10411.49    10438.63    169.80 o
  -5   3   5     2880.81     2865.84     63.06 o
  -4   3   5    16353.72    16777.34    171.28 o
  -3   3   5     9481.56     9695.85    102.30 o
  -2   3   5    22128.31    22077.34    219.11 o
  -1   3   5      529.09      506.36     13.74 o
   0   3   5     5567.76     5608.30     78.69 o
   1   3   5      330.79      386.86     14.22 o
   2   3   5     3545.71     3784.63     56.78 o
   3   3   5      269.00      355.03     15.47 o
   4   3   5     4427.56     4508.38    116.89 o
   5   3   5     1863.62     1833.60     59.83 o
   6   3   5     4280.07     4203.19    129.87 o
   7   3   5      459.63      447.78     57.23 o
   8   3   5     1882.92     1857.58     96.04 o
   9   3   5      176.98      107.02     44.72 o
 -10   4   5     1221.38     1191.75     63.39 o
  -9   4   5       32.83       30.32     34.39 o
  -8   4   5     3529.08     3297.10     83.69 o
  -7   4   5        5.38       35.18     25.96 o
  -6   4   5      323.39      293.90     27.95 o
  -5   4   5      234.46      234.82     18.43 o
  -4   4   5      266.84      285.84     13.36 o
  -3   4   5        0.76        9.63      6.97 o
  -2   4   5    13558.86    14054.93    143.15 o
  -1   4   5     3232.45     3292.12     43.03 o
   0   4   5    38665.45    37916.84    426.08 o
   1   4   5     1219.44     1132.36     28.34 o
   2   4   5    18575.94    18454.75    234.17 o
   3   4   5     1005.97      913.10     25.55 o
   4   4   5    10511.30    10063.25    156.59 o
   5   4   5      112.08      127.63     28.90 o
   6   4   5      344.02      390.93     49.28 o
   7   4   5       18.85        6.79     76.10 o
   8   4   5       97.16      101.31     52.51 o
   9   4   5       16.22        0.64     40.54 o
 -10   5   5        1.32      -36.84     36.84 o
  -9   5   5       33.58        0.40     33.19 o
  -8   5   5     2258.96     2146.58     69.95 o
  -7   5   5      812.16      767.63     63.52 o
  -6   5   5     8920.19     8902.37    150.09 o
  -5   5   5     1574.47     1503.02     38.06 o
  -4   5   5    23811.49    24406.53    244.75 o
  -3   5   5     1047.82     1111.88     21.06 o
  -2   5   5    22499.66    22452.24    211.01 o
  -1   5   5     2124.65     2044.19     31.05 o
   0   5   5     4139.70     4522.65     60.45 o
   1   5   5      201.92      243.85     12.37 o
   2   5   5       16.01       73.45     13.41 o
   3   5   5      792.55      849.23     25.49 o
   4   5   5     3180.50     3194.61     65.26 o
   5   5   5       49.64       66.66     27.27 o
   6   5   5     6565.99     6343.78    138.66 o
   7   5   5      772.87      743.31     64.07 o
   8   5   5     1461.19     1585.64     75.22 o
   9   5   5       77.00       40.95     41.25 o
 -10   6   5      901.71      847.26     67.37 o
  -9   6   5      686.23      678.04     50.07 o
  -8   6   5     1692.99     1579.21     60.41 o
  -7   6   5      687.07      755.11     42.62 o
  -6   6   5      155.51      181.87     25.70 o
  -5   6   5       47.18       46.13     16.41 o
  -4   6   5      219.34      227.55     15.55 o
  -3   6   5      364.00      361.91     11.63 o
  -2   6   5    13409.08    13296.61    137.17 o
  -1   6   5     8126.20     8086.18    101.19 o
   0   6   5    12602.40    12707.71    166.20 o
   1   6   5    19685.64    19476.03    225.38 o
   2   6   5     9354.36     9099.18    124.21 o
   3   6   5     3863.72     3854.23     72.29 o
   4   6   5     6474.79     6468.33    109.92 o
   5   6   5     1066.70     1078.99     49.91 o
   6   6   5      185.76      184.89     35.81 o
   7   6   5       93.30      102.85     95.23 o
   8   6   5       32.48       -3.15     36.83 o
 -10   7   5        3.21       -3.31     40.26 o
  -9   7   5      179.03      209.61     40.58 o
  -8   7   5      630.97      636.24     78.85 o
  -7   7   5     3177.89     3042.47     77.11 o
  -6   7   5      141.36      212.54     33.05 o
  -5   7   5     6142.17     5944.30     93.90 o
  -4   7   5     5172.32     5284.00     75.30 o
  -3   7   5     9036.38     9093.81    100.18 o
  -2   7   5     6927.20     6919.26    112.77 o
  -1   7   5     7929.16     7797.34     91.37 o
   0   7   5       27.72       23.36      7.52 o
   1   7   5      314.14      333.75     14.06 o
   2   7   5      105.75      128.29     22.10 o
   3   7   5     2170.93     2287.61     45.58 o
   4   7   5     1629.80     1669.89     47.03 o
   5   7   5     4206.85     4083.71     98.61 o
   6   7   5     1561.60     1594.64     67.80 o
   7   7   5     1662.03     1704.39     71.74 o
   8   7   5      126.39      141.91     52.97 o
  -9   8   5     1641.34     1637.35     73.20 o
  -8   8   5       35.04       54.92     32.54 o
  -7   8   5     2438.58     2219.30     67.08 o
  -6   8   5      163.60      198.91     23.56 o
  -5   8   5        5.38       18.52     16.73 o
  -4   8   5      641.65      696.24     33.43 o
  -3   8   5     2635.75     2751.03     45.17 o
  -2   8   5     1116.30     1042.68     23.09 o
  -1   8   5    19666.74    19639.65    199.29 o
   0   8   5      178.52      198.29     12.51 o
   1   8   5    13361.16    13355.96    195.32 o
   2   8   5       86.48       96.33     11.09 o
   3   8   5    12578.48    12836.21    173.15 o
   4   8   5     1354.56     1260.14     36.73 o
   5   8   5     2096.09     2311.54     82.57 o
   6   8   5       92.37       49.21     32.80 o
   7   8   5       34.84        7.97     36.06 o
   8   8   5        0.33       -8.77     41.67 o
  -9   9   5      143.55      158.40     46.56 o
  -8   9   5       58.93       68.13     33.11 o
  -7   9   5     3544.91     3599.03     86.85 o
  -6   9   5      278.76      298.59     26.77 o
  -5   9   5     6352.59     6328.64    100.81 o
  -4   9   5      476.12      495.45     24.55 o
  -3   9   5    15405.09    15556.71    253.87 o
  -2   9   5      388.84      372.67     16.48 o
  -1   9   5     3067.82     3201.50     43.53 o
   0   9   5     2074.11     2179.62     35.96 o
   1   9   5       84.93       93.45     11.60 o
   2   9   5      559.24      565.27     20.57 o
   3   9   5      751.30      780.77     28.40 o
   4   9   5       27.94       27.13     17.44 o
   5   9   5     4516.19     4798.76    110.91 o
   6   9   5       93.22      104.90     35.55 o
   7   9   5     1174.66     1170.92     53.29 o
   8   9   5      135.34      112.31     39.88 o
  -9  10   5      779.38      817.24     55.56 o
  -8  10   5      208.02      224.15     38.22 o
  -7  10   5      434.76      467.80     38.41 o
  -6  10   5       41.34       55.15     22.72 o
  -5  10   5      160.24      176.29     22.56 o
  -4  10   5      353.86      390.07     23.28 o
  -3  10   5      593.34      593.32     20.53 o
  -2  10   5     1743.47     1661.81     40.51 o
  -1  10   5     8424.83     8480.83    101.27 o
   0  10   5     3703.38     3754.19     52.88 o
   1  10   5     4628.16     4759.89     67.37 o
   2  10   5     1832.21     1777.62     35.80 o
   3  10   5     6673.60     6435.19     94.84 o
   4  10   5      471.61      576.03     31.85 o
   5  10   5      406.98      415.22     49.79 o
   6  10   5      184.91      249.06     52.71 o
   7  10   5       11.03       36.79     31.22 o
   8  10   5       40.68      -10.19     35.14 o
  -9  11   5        6.14       14.28     45.71 o
  -8  11   5      563.49      540.19     63.80 o
  -7  11   5      558.16      650.08     42.77 o
  -6  11   5     2060.97     1891.00    110.08 o
  -5  11   5     1147.70     1190.06     45.00 o
  -4  11   5     5531.11     5428.03     99.40 o
  -3  11   5     4613.69     4701.34     90.67 o
  -2  11   5     4216.21     4050.01     69.72 o
  -1  11   5      625.79      660.83     26.05 o
   0  11   5      998.50     1090.65     32.57 o
   1  11   5      196.63      217.08     16.46 o
   2  11   5      110.57      118.62     20.26 o
   3  11   5      103.85      111.44     16.25 o
   4  11   5      887.52      885.04     28.53 o
   5  11   5     1116.35     1225.15    101.99 o
   6  11   5     1360.40     1465.96     68.74 o
   7  11   5      300.79      306.35     44.67 o
  -8  12   5      575.96      656.59     75.08 o
  -7  12   5       30.80      -24.02     68.53 o
  -6  12   5      224.19      318.72     48.44 o
  -5  12   5       24.26       25.74     36.79 o
  -4  12   5        6.80        5.41     20.54 o
  -3  12   5        0.45       11.37     17.57 o
  -2  12   5     2913.70     2834.01     56.50 o
  -1  12   5     1096.68     1162.40     34.67 o
   0  12   5     7515.79     7206.24    155.70 o
   1  12   5       37.64       30.79     15.41 o
   2  12   5     5452.39     5257.40     85.73 o
   3  12   5      345.40      329.38     21.27 o
   4  12   5     3049.39     3062.06     65.56 o
   5  12   5        7.58       17.10     41.97 o
   6  12   5       71.76       96.36     98.11 o
   7  12   5        2.89       52.36     54.89 o
  -8  13   5      430.07      392.64     93.47 o
  -7  13   5       44.80       43.30     71.76 o
  -6  13   5     1372.29     1289.43     62.09 o
  -5  13   5      147.12       58.12     31.67 o
  -4  13   5     4050.43     4173.48     99.87 o
  -3  13   5       12.04       23.51     18.91 o
  -2  13   5     2640.04     2553.90     91.42 o
  -1  13   5      105.10      113.69     19.51 o
   0  13   5      420.39      443.13     25.12 o
   1  13   5        8.98       -9.70     16.38 o
   2  13   5       90.20      101.57     18.80 o
   3  13   5       58.02       77.87     18.37 o
   4  13   5     1060.54      943.40     39.87 o
   5  13   5        4.12      -11.84     42.30 o
   6  13   5     1173.04     1058.46     92.76 o
   7  13   5       16.72      -78.33     89.53 o
  -8  14   5      512.23      479.60     71.64 o
  -7  14   5       50.48       86.10     52.45 o
  -6  14   5      208.19      243.13     41.13 o
  -5  14   5        3.35       -2.09     31.94 o
  -4  14   5       12.96       -5.56     24.65 o
  -3  14   5      670.69      650.14     67.26 o
  -2  14   5     1799.84     1754.00     46.74 o
  -1  14   5      637.11      609.11     29.37 o
   0  14   5     1980.26     2006.33     49.17 o
   1  14   5      862.52      804.51     32.28 o
   2  14   5     2433.16     2368.76     53.58 o
   3  14   5      534.51      555.20     28.52 o
   4  14   5     1142.80     1186.64     41.05 o
   5  14   5       98.32      132.07     22.99 o
   6  14   5       45.09      -22.44     55.29 o
  -7  15   5      340.43      311.47     69.87 o
  -6  15   5      305.08      409.65     47.02 o
  -5  15   5     1016.22     1097.93     59.29 o
  -4  15   5      783.63      861.35     52.19 o
  -3  15   5     1490.77     1439.67     52.51 o
  -2  15   5      654.53      689.81     36.26 o
  -1  15   5      920.20      909.22     35.33 o
   0  15   5      157.68      192.39     23.54 o
   1  15   5        4.78        5.54     19.52 o
   2  15   5       25.25       29.22     19.76 o
   3  15   5      165.09      149.15     27.99 o
   4  15   5      324.84      282.24     42.73 o
   5  15   5      502.63      401.94     78.83 o
   6  15   5      243.03      189.75     57.56 o
  -7  16   5      125.92       91.44     45.73 o
  -6  16   5       38.50        3.57     40.79 o
  -5  16   5        7.64       16.18     38.05 o
  -4  16   5        2.66       22.22     35.38 o
  -3  16   5      306.34      281.15     31.93 o
  -2  16   5        6.37        7.91     21.93 o
  -1  16   5     1424.21     1396.36     45.58 o
   0  16   5      384.97      462.69     29.51 o
   1  16   5     1520.32     1445.98     59.75 o
   2  16   5      206.25      158.99     31.28 o
   3  16   5     1007.92     1035.59     49.37 o
   4  16   5       43.13       24.64     37.28 o
   5  16   5      144.91      147.82     57.93 o
  -6  17   5        0.59      -16.04     61.88 o
  -5  17   5      750.92      867.87     59.82 o
  -4  17   5       12.05      -20.73     36.38 o
  -3  17   5     1189.00     1174.24     50.55 o
  -2  17   5       21.98       27.47     24.46 o
  -1  17   5      371.02      416.63     30.92 o
   0  17   5        4.92      -23.04     27.20 o
   1  17   5       25.51       47.60     28.14 o
   2  17   5        1.01       -5.64     38.45 o
   3  17   5      110.18      114.40     34.57 o
   4  17   5        4.44        7.92     38.72 o
   5  17   5      362.01      350.43     67.56 o
  -5  18   5        5.66      -14.26     41.82 o
  -4  18   5       19.84       25.48     39.63 o
  -3  18   5       72.08       92.13     39.56 o
  -2  18   5      163.86      136.93     33.63 o
  -1  18   5      486.72      473.27     78.35 o
   0  18   5      136.22      114.11     32.74 o
   1  18   5      758.59      838.18     46.88 o
   2  18   5      163.70      157.08     35.32 o
   3  18   5      418.70      491.65     52.13 o
   4  18   5       72.21      194.69     48.14 o
  -5  19   5      160.90      162.61     70.90 o
  -4  19   5      339.85      440.40     52.56 o
  -3  19   5      260.90      269.28     48.09 o
  -2  19   5      130.39      126.37     36.43 o
  -1  19   5      192.93      301.40     39.00 o
   0  19   5       14.73       25.69     32.20 o
   1  19   5       15.32       -7.00     32.91 o
   2  19   5        6.39        1.03     33.39 o
   3  19   5       52.09       32.95     35.78 o
  -3  20   5        1.61       -3.14     40.47 o
  -2  20   5      129.65      151.61     37.14 o
  -1  20   5       61.06       53.92     35.21 o
   0  20   5      375.18      378.48     43.60 o
   1  20   5       49.55       76.92     36.41 o
   2  20   5      302.92      257.78     42.36 o
  -1  21   5       12.36        9.62     36.91 o
   0  21   5       56.34       48.58     38.48 o
 -10   0   6      160.49       94.25     61.23 o
  -8   0   6      208.40      194.60     48.38 o
  -6   0   6    10695.68    10256.91    237.23 o
  -4   0   6    16288.93    15949.09    269.21 o
  -2   0   6    59474.51    57362.80    785.41 o
   0   0   6    18091.13    17148.64    243.67 o
   2   0   6      139.23      192.99     27.00 o
   4   0   6      187.70      367.71     56.32 o
   6   0   6     5405.53     5060.57    210.05 o
   8   0   6     1690.99     1722.45    138.99 o
 -10   1   6      876.64      808.91     55.77 o
  -9   1   6      545.76      508.51     47.67 o
  -8   1   6     6332.53     6264.24    125.15 o
  -7   1   6      931.19      907.92     53.29 o
  -6   1   6     4293.42     4172.17     85.69 o
  -5   1   6       42.35       32.82     17.53 o
  -4   1   6      693.01      761.81     20.46 o
  -3   1   6     1023.52     1073.49     21.75 o
  -2   1   6      318.27      350.25     25.88 o
  -1   1   6     1106.79     1154.71     28.24 o
   0   1   6    28620.36    28239.03    296.68 o
   1   1   6     4330.82     4241.40     87.14 o
   2   1   6    19448.11    19351.12    325.25 o
   3   1   6      812.58      788.27     35.73 o
   4   1   6    11109.89    11046.72    250.08 o
   5   1   6     1335.22     1245.05     66.57 o
   6   1   6     3682.75     3804.19    125.67 o
   7   1   6       80.27       79.46     48.32 o
   8   1   6        4.33       26.61     68.99 o
 -10   2   6      123.71       89.19     42.13 o
  -9   2   6        5.23       23.31     33.27 o
  -8   2   6      117.68       95.65     32.23 o
  -7   2   6     1732.97     1751.65     57.51 o
  -6   2   6     6097.24     5963.79    110.17 o
  -5   2   6     5031.32     4766.69     89.25 o
  -4   2   6     5140.00     5160.11     77.92 o
  -3   2   6     9643.96     9976.32    105.69 o
  -2   2   6    15616.13    15365.08    166.83 o
  -1   2   6    28795.19    28266.70    297.27 o
   0   2   6    11207.91    10834.69    120.04 o
   1   2   6       70.81      110.87     42.74 o
   2   2   6       27.02       30.44     15.96 o
   3   2   6      169.15      180.74     22.87 o
   4   2   6       30.23       58.51     23.33 o
   5   2   6      751.15      799.08     55.60 o
   6   2   6     2399.62     2552.06    101.27 o
   7   2   6     1789.37     1734.69     92.49 o
   8   2   6      724.75      862.98     77.92 o
 -10   3   6      182.42      153.90     42.66 o
  -9   3   6     2077.34     2017.53     71.21 o
  -8   3   6     1136.85     1133.04     50.85 o
  -7   3   6     5808.50     5677.64    129.41 o
  -6   3   6     1024.45     1043.37     55.58 o
  -5   3   6      278.46      290.85     28.78 o
  -4   3   6      342.20      399.56     13.85 o
  -3   3   6      986.63     1044.06     20.35 o
  -2   3   6       28.15       50.49      8.17 o
  -1   3   6    24122.07    24387.22    258.58 o
   0   3   6     8915.59     8993.08    111.06 o
   1   3   6    18372.62    17798.67    206.11 o
   2   3   6     3850.12     3725.78     58.39 o
   3   3   6     8959.64     8690.36    162.02 o
   4   3   6     2984.20     2987.83    218.70 o
   5   3   6     6987.34     6846.57    143.39 o
   6   3   6      238.77      265.18     48.08 o
   7   3   6      524.65      485.66     59.46 o
   8   3   6       12.19       47.31     55.88 o
 -10   4   6        0.70        5.62     39.75 o
  -9   4   6       24.75       11.51     32.53 o
  -8   4   6        4.10      -16.80     28.30 o
  -7   4   6     3445.26     3488.47    113.20 o
  -6   4   6       37.24       67.61     23.01 o
  -5   4   6    13221.49    13077.02    201.28 o
  -4   4   6      174.94      228.05     20.03 o
  -3   4   6    23439.41    23651.96    236.86 o
  -2   4   6       84.79       97.27      9.56 o
  -1   4   6    37409.82    36783.35    385.29 o
   0   4   6      109.48      122.37      9.45 o
   1   4   6     2644.07     2611.94     39.77 o
   2   4   6       55.98       57.84     10.48 o
   3   4   6       14.09       54.93     20.53 o
   4   4   6       80.53      101.81     24.85 o
   5   4   6     1395.10     1623.34     63.95 o
   6   4   6        1.04       37.44     38.14 o
   7   4   6     3249.76     3407.10    125.33 o
   8   4   6       10.83       35.10     55.80 o
 -10   5   6       97.17       48.06     41.13 o
  -9   5   6     1678.67     1654.93     65.65 o
  -8   5   6      217.30      275.55     35.62 o
  -7   5   6     6075.89     6227.65    120.07 o
  -6   5   6      376.29      413.05     30.73 o
  -5   5   6      768.73      871.81     57.69 o
  -4   5   6      322.24      307.17     16.74 o
  -3   5   6     1776.41     1826.82     26.92 o
  -2   5   6       71.48      121.41     12.53 o
  -1   5   6    10012.78    10122.35    114.79 o
   0   5   6     4159.69     4254.16     62.25 o
   1   5   6    14032.41    13671.35    162.30 o
   2   5   6     1467.21     1460.61     59.26 o
   3   5   6    11319.73    11113.00    200.70 o
   4   5   6     1030.85     1060.19     46.78 o
   5   5   6     4221.66     3937.42     96.93 o
   6   5   6      262.37      332.65     41.76 o
   7   5   6      295.05      278.16     81.96 o
   8   5   6        8.17      -16.01     50.81 o
 -10   6   6       10.60       47.82     42.64 o
  -9   6   6       59.59       60.82     36.69 o
  -8   6   6      253.10      248.19     35.54 o
  -7   6   6      676.90      645.54     39.29 o
  -6   6   6     2392.38     2416.28     65.08 o
  -5   6   6     7546.32     7787.51    116.28 o
  -4   6   6     3842.89     3718.78     58.01 o
  -3   6   6    10452.01    10507.37    105.73 o
  -2   6   6     7171.42     7021.90     84.14 o
  -1   6   6    16290.44    16295.52    193.38 o
   0   6   6     3374.08     3167.34     47.66 o
   1   6   6     2501.62     2394.69     39.10 o
   2   6   6        6.26       24.73     12.36 o
   3   6   6       34.48       33.13     16.97 o
   4   6   6       10.59       36.16     25.44 o
   5   6   6     2224.93     2241.86    135.10 o
   6   6   6     1458.45     1474.65     64.47 o
   7   6   6      902.09      937.78     74.20 o
   8   6   6      475.05      519.01     70.21 o
  -9   7   6      261.20      212.11     41.20 o
  -8   7   6     2769.52     2850.37    135.58 o
  -7   7   6     2070.29     2035.37     81.94 o
  -6   7   6     1894.25     1952.54     57.81 o
  -5   7   6      189.71      194.62     20.39 o
  -4   7   6      283.99      330.27     18.95 o
  -3   7   6       11.70       16.61     10.54 o
  -2   7   6     1746.79     1759.20     29.14 o
  -1   7   6      650.89      642.69     18.79 o
   0   7   6    10833.49    11106.19    135.74 o
   1   7   6     3307.26     3232.02     49.19 o
   2   7   6    10746.28    10713.59    132.12 o
   3   7   6     4472.03     4309.75     99.21 o
   4   7   6     6434.24     6660.92    136.81 o
   5   7   6     1146.81     1177.05     53.92 o
   6   7   6     1813.60     1976.71     84.74 o
   7   7   6       61.97       73.78     57.33 o
   8   7   6       16.00       64.87     58.52 o
  -9   8   6       42.32       33.52     37.03 o
  -8   8   6      234.82      262.95     36.86 o
  -7   8   6       47.01       88.32     38.10 o
  -6   8   6     2788.84     2699.50     68.58 o
  -5   8   6       70.59      112.06     20.53 o
  -4   8   6     8030.13     7796.06    104.97 o
  -3   8   6       33.71       39.54     11.58 o
  -2   8   6    17403.62    17588.66    229.19 o
  -1   8   6      359.87      410.25     21.84 o
   0   8   6     5214.21     4919.69    112.58 o
   1   8   6      383.82      411.51     17.37 o
   2   8   6      233.53      244.52     15.36 o
   3   8   6        1.08       -7.38     18.79 o
   4   8   6      610.81      621.06     40.09 o
   5   8   6      239.45      237.03     35.23 o
   6   8   6     1409.29     1509.67     67.62 o
   7   8   6        4.36        0.04     61.68 o
   8   8   6      709.31      670.99     61.84 o
  -9   9   6       53.62       52.05     38.06 o
  -8   9   6     1842.54     1937.52     82.02 o
  -7   9   6        4.72       -2.48     28.80 o
  -6   9   6     2873.53     2995.83    101.70 o
  -5   9   6        0.87       13.51     18.90 o
  -4   9   6      612.91      657.30     32.84 o
  -3   9   6      169.18      197.86     19.21 o
  -2   9   6     1287.13     1294.80     28.68 o
  -1   9   6      423.69      456.72     17.93 o
   0   9   6     7440.34     7552.27    106.88 o
   1   9   6      101.95      136.03     14.52 o
   2   9   6     8214.50     8077.80    104.77 o
   3   9   6       26.35       51.40     14.59 o
   4   9   6     4311.64     4331.89    101.56 o
   5   9   6      321.51      359.99     38.00 o
   6   9   6     1028.63     1199.01     89.19 o
   7   9   6        6.81      -30.96     38.23 o
   8   9   6       25.47       20.98     39.53 o
  -9  10   6       42.06       23.75     39.88 o
  -8  10   6       41.01       27.01     32.76 o
  -7  10   6      362.81      333.51     36.83 o
  -6  10   6     2044.82     2073.06     54.06 o
  -5  10   6     1814.67     1854.60     53.45 o
  -4  10   6     5691.52     5834.48    104.98 o
  -3  10   6     3858.20     3752.84     55.47 o
  -2  10   6     6381.25     6273.54    121.60 o
  -1  10   6     3458.18     3372.99     50.49 o
   0  10   6     2626.64     2762.97     44.02 o
   1  10   6     1173.73     1119.19     28.87 o
   2  10   6      476.68      514.56     22.21 o
   3  10   6        4.70       10.96     14.44 o
   4  10   6      188.63      180.91     30.66 o
   5  10   6      530.75      591.00     45.27 o
   6  10   6      863.82      874.26     54.62 o
   7  10   6      281.86      282.13     74.63 o
  -9  11   6      500.90      512.80     61.11 o
  -8  11   6      458.88      426.76     50.43 o
  -7  11   6      853.90      957.80     49.23 o
  -6  11   6      513.12      538.24     33.34 o
  -5  11   6      637.45      600.01     71.08 o
  -4  11   6       87.80      108.78     20.52 o
  -3  11   6       23.97       66.14     16.29 o
  -2  11   6       58.39       36.68     15.33 o
  -1  11   6     1261.11     1184.79     31.96 o
   0  11   6     1208.14     1187.26     31.64 o
   1  11   6     3348.80     3177.39     54.26 o
   2  11   6     1653.31     1612.60     37.01 o
   3  11   6     4294.18     4248.99     82.67 o
   4  11   6     1060.48     1004.35     39.00 o
   5  11   6      879.16     1032.52     68.62 o
   6  11   6       88.46      147.08     43.37 o
   7  11   6       59.34       60.13     46.77 o
  -8  12   6        9.60      -19.55     52.34 o
  -7  12   6      358.33      406.36     58.59 o
  -6  12   6       55.94       42.10     49.31 o
  -5  12   6     2819.08     2781.84    151.40 o
  -4  12   6      230.82      221.28     27.33 o
  -3  12   6     5241.01     5186.39     98.95 o
  -2  12   6      441.52      448.13     25.08 o
  -1  12   6     2493.22     2522.18     57.73 o
   0  12   6     1236.10     1219.11     36.76 o
   1  12   6     1885.84     1903.21     45.19 o
   2  12   6       10.98       18.53     15.26 o
   3  12   6        1.43       33.79     18.86 o
   4  12   6       31.97       23.46     20.51 o
   5  12   6      660.12      611.79     35.11 o
   6  12   6       74.95       98.64     54.94 o
   7  12   6      436.90      541.76     74.75 o
  -8  13   6        2.43        9.08     82.67 o
  -7  13   6     1199.53     1142.68    119.81 o
  -6  13   6       35.35       26.98     42.73 o
  -5  13   6      605.58      624.62     46.56 o
  -4  13   6        6.31      -22.62     22.62 o
  -3  13   6        1.88       -2.08     20.98 o
  -2  13   6      166.44      154.09     21.44 o
  -1  13   6     2279.27     2185.27     50.68 o
   0  13   6      216.01      226.46     23.33 o
   1  13   6     2896.70     2861.00     58.54 o
   2  13   6      174.72      176.71     21.39 o
   3  13   6     3791.21     3696.82     93.40 o
   4  13   6       37.11       30.91     26.37 o
   5  13   6      860.76      928.27     74.04 o
   6  13   6        8.94      -34.23     52.31 o
  -7  14   6      101.42      175.81     53.56 o
  -6  14   6      158.41      131.08     39.51 o
  -5  14   6     1153.90     1322.16     61.74 o
  -4  14   6      748.14      757.28     53.45 o
  -3  14   6     2099.66     2176.26     75.45 o
  -2  14   6      644.63      618.77     31.14 o
  -1  14   6     2389.81     2416.79     55.55 o
   0  14   6      209.78      243.59     23.54 o
   1  14   6      301.69      332.54     39.78 o
   2  14   6       61.25       88.09     22.37 o
   3  14   6       10.09       10.20     21.42 o
   4  14   6      131.26       70.60     61.07 o
   5  14   6      300.63      276.46     58.47 o
   6  14   6       53.02       75.14     57.60 o
  -7  15   6      374.00      434.20     65.82 o
  -6  15   6      245.58      254.85     45.80 o
  -5  15   6      119.16      188.95     44.49 o
  -4  15   6       37.15       28.87     42.09 o
  -3  15   6       36.49       47.77     25.41 o
  -2  15   6      374.10      377.71     28.86 o
  -1  15   6      374.95      381.84     27.94 o
   0  15   6      211.02      154.52     23.40 o
   1  15   6      591.51      630.75     31.99 o
   2  15   6     1165.25     1188.28     55.94 o
   3  15   6      649.20      657.86     50.79 o
   4  15   6      563.44      554.54     65.09 o
   5  15   6      229.60      310.93     62.32 o
  -6  16   6      343.03      372.55     51.13 o
  -5  16   6       12.37       10.91     38.44 o
  -4  16   6     1564.99     1482.88     68.97 o
  -3  16   6      113.14      107.03     29.27 o
  -2  16   6     1193.34     1273.10     44.66 o
  -1  16   6      176.64      213.46     34.09 o
   0  16   6      758.79      774.51     35.54 o
   1  16   6        2.62        3.42     27.11 o
   2  16   6      122.73      195.43     36.06 o
   3  16   6       12.24       42.78     55.74 o
   4  16   6      128.12      145.60     54.63 o
   5  16   6        7.31      -18.02     54.03 o
  -6  17   6      266.57      262.65     49.39 o
  -5  17   6        1.33      -14.06     39.39 o
  -4  17   6       37.95       40.43     44.76 o
  -3  17   6       63.11       73.34     30.43 o
  -2  17   6      131.12      112.58     26.14 o
  -1  17   6       11.22       31.42     29.28 o
   0  17   6      554.37      488.08     39.92 o
   1  17   6        0.25      -28.84     28.84 o
   2  17   6     1162.60     1229.24     54.52 o
   3  17   6       23.86       34.23     51.61 o
   4  17   6      445.82      506.91     68.43 o
  -5  18   6       96.09      122.63     45.71 o
  -4  18   6      511.70      510.86     53.26 o
  -3  18   6      153.42      181.82     44.73 o
  -2  18   6      686.81      742.71     46.62 o
  -1  18   6       37.34       29.05     31.56 o
   0  18   6      409.30      511.47     42.26 o
   1  18   6       42.41       22.25     32.16 o
   2  18   6       33.79       20.66     33.73 o
   3  18   6        4.66       -4.44     42.87 o
   4  18   6       16.72      -34.58     55.33 o
  -4  19   6       34.06       19.43     43.21 o
  -3  19   6        7.65       -7.45     41.35 o
  -2  19   6        8.63       23.76     38.55 o
  -1  19   6      102.42       49.15     34.31 o
   0  19   6      178.18      139.84     36.13 o
   1  19   6      249.62      237.08     39.61 o
   2  19   6      139.70      164.84     38.99 o
   3  19   6      232.59      248.43     51.50 o
  -3  20   6      271.92      293.90     51.69 o
  -2  20   6       69.91      109.31     46.20 o
  -1  20   6      169.41      196.48     41.14 o
   0  20   6       52.85       60.86     36.40 o
   1  20   6       75.16       78.97     38.28 o
  -9   0   7     2431.16     2318.68    135.20 o
  -7   0   7     7897.96     7747.14    199.27 o
  -5   0   7     8449.52     8228.47    193.62 o
  -3   0   7     5948.75     6070.19     97.60 o
  -1   0   7      109.36      176.58     24.54 o
   1   0   7    16695.55    16485.51    424.78 o
   3   0   7     9950.68     9210.41    301.59 o
   5   0   7    11796.02    11572.39    384.66 o
   7   0   7     1015.61     1084.85    112.95 o
 -10   1   7       43.03       31.73     39.84 o
  -9   1   7      209.22      167.77     52.96 o
  -8   1   7       49.93       19.01     29.46 o
  -7   1   7       93.72       53.21     29.85 o
  -6   1   7      401.19      379.81     30.11 o
  -5   1   7     6019.70     5930.99    122.41 o
  -4   1   7     2130.32     2126.94     39.22 o
  -3   1   7    13998.82    13577.93    150.84 o
  -2   1   7     6041.71     6144.52     74.11 o
  -1   1   7    42602.14    40505.86    396.26 o
   0   1   7      752.69      784.29     24.86 o
   1   1   7     4329.34     3955.11    102.57 o
   2   1   7      691.01      624.81     39.69 o
   3   1   7     2309.81     2148.43     62.81 o
   4   1   7      154.30       98.69     32.97 o
   5   1   7      252.87      368.68     68.53 o
   6   1   7      186.03      261.40     49.74 o
   7   1   7     1306.83     1424.37     87.26 o
   8   1   7      125.80      147.93     58.53 o
 -10   2   7      369.44      359.07     47.86 o
  -9   2   7      689.28      694.39     50.44 o
  -8   2   7     2191.36     2116.11     68.38 o
  -7   2   7     4730.19     4751.38    113.10 o
  -6   2   7     2959.16     2899.74     70.32 o
  -5   2   7     4769.27     4706.53     90.31 o
  -4   2   7     2125.62     2100.10     37.96 o
  -3   2   7     1985.56     2033.56     34.67 o
  -2   2   7       87.72      130.71     10.46 o
  -1   2   7     2803.43     3079.38     46.64 o
   0   2   7     2374.72     2517.01     65.26 o
   1   2   7     9128.18     8884.42    121.24 o
   2   2   7     2925.81     2894.68     71.83 o
   3   2   7     5056.49     4691.25    102.93 o
   4   2   7     5143.31     5271.58    149.75 o
   5   2   7     4219.36     4488.73    135.89 o
   6   2   7     2088.31     2170.37     97.10 o
   7   2   7      791.55      804.56     70.96 o
   8   2   7       38.00       67.66     69.70 o
 -10   3   7      332.10      295.55     45.63 o
  -9   3   7       70.55       73.88     35.50 o
  -8   3   7       57.26       74.25     32.56 o
  -7   3   7        1.24       -0.25     24.94 o
  -6   3   7     1612.10     1533.24     50.15 o
  -5   3   7     1994.57     1870.12     51.92 o
  -4   3   7    10562.06    10444.49    131.02 o
  -3   3   7     1584.19     1643.27     29.57 o
  -2   3   7    20945.04    20327.24    219.11 o
  -1   3   7     2564.61     2399.76     35.87 o
   0   3   7    21333.65    21239.99    247.98 o
   1   3   7     3862.21     3741.16     52.62 o
   2   3   7     4607.50     4453.17     96.74 o
   3   3   7      506.05      585.93    111.34 o
   4   3   7      842.37      797.88     53.55 o
   5   3   7        9.22       58.44     38.68 o
   6   3   7     1310.51     1362.32     80.28 o
   7   3   7      216.58      303.01     55.26 o
   8   3   7      545.43      699.37     77.59 o
 -10   4   7      687.60      675.25     70.32 o
  -9   4   7        1.78       16.81     47.23 o
  -8   4   7     3503.77     3472.11    120.56 o
  -7   4   7      282.16      343.96     35.15 o
  -6   4   7     7961.31     7863.40    137.87 o
  -5   4   7        9.24       14.38     19.66 o
  -4   4   7     4831.70     4897.00     70.63 o
  -3   4   7      140.65      143.08     11.88 o
  -2   4   7     1092.01     1115.13     23.90 o
  -1   4   7      551.76      520.31     16.29 o
   0   4   7     6963.47     7138.29     84.95 o
   1   4   7       58.20       80.18     10.14 o
   2   4   7     7911.69     7651.06    145.85 o
   3   4   7      225.71      245.89     27.70 o
   4   4   7     7730.08     7602.96    153.54 o
   5   4   7        6.80        2.29     29.79 o
   6   4   7     3339.09     3459.07    124.68 o
   7   4   7       15.17       70.83     48.48 o
   8   4   7      164.63      288.51     65.91 o
 -10   5   7      229.59      252.60     46.72 o
  -9   5   7       12.04        9.28     35.04 o
  -8   5   7       40.61       36.34     37.24 o
  -7   5   7      518.16      489.92     37.26 o
  -6   5   7     1344.91     1295.11     48.32 o
  -5   5   7       57.94       66.95     20.75 o
  -4   5   7    11838.56    11590.91    145.13 o
  -3   5   7     1520.20     1420.78     32.09 o
  -2   5   7    16327.41    16222.86    178.60 o
  -1   5   7     1457.03     1431.88     27.44 o
   0   5   7    24327.51    23619.45    287.39 o
   1   5   7      265.27      272.92     14.05 o
   2   5   7     1969.33     1757.63     58.78 o
   3   5   7      522.19      544.48     34.69 o
   4   5   7      155.25      127.94     28.52 o
   5   5   7       91.26       95.55     31.97 o
   6   5   7      902.23      962.43     56.39 o
   7   5   7      159.19      142.26     53.82 o
   8   5   7      794.97      801.96     78.49 o
  -9   6   7      831.02      812.36     52.60 o
  -8   6   7     1816.64     1823.09     87.83 o
  -7   6   7     2564.74     2385.35     68.89 o
  -6   6   7     3949.25     4158.83     89.67 o
  -5   6   7     2036.73     2089.42     55.84 o
  -4   6   7     2032.33     2074.90     40.89 o
  -3   6   7     1246.88     1334.19     28.12 o
  -2   6   7      850.00      880.40     22.85 o
  -1   6   7     1030.85     1102.18     27.16 o
   0   6   7     1456.92     1521.00     28.99 o
   1   6   7     3025.55     3081.25     47.98 o
   2   6   7     8238.27     8168.45    147.97 o
   3   6   7     3329.38     3181.12     79.63 o
   4   6   7     3241.13     3178.40     85.06 o
   5   6   7     2552.30     2508.09     86.04 o
   6   6   7     1748.61     1837.93     75.37 o
   7   6   7      273.20      249.76     59.00 o
   8   6   7      202.37      242.14     82.87 o
  -9   7   7      161.64      179.43     41.94 o
  -8   7   7      162.48      204.03     46.81 o
  -7   7   7       22.93       39.44     28.88 o
  -6   7   7      368.16      362.76     32.11 o
  -5   7   7     2870.68     2787.77     57.66 o
  -4   7   7     2175.56     2185.14     42.80 o
  -3   7   7     8620.58     8560.92    111.80 o
  -2   7   7     2528.74     2502.13     40.66 o
  -1   7   7    12754.09    12591.44    155.26 o
   0   7   7     7047.62     6702.42     93.67 o
   1   7   7     3231.87     3089.47     48.95 o
   2   7   7      366.24      414.59     20.46 o
   3   7   7     1042.60     1157.91     62.54 o
   4   7   7        1.70       -1.35     27.54 o
   5   7   7       65.78      119.36     32.65 o
   6   7   7       33.53       55.49     36.74 o
   7   7   7      399.49      385.91     62.01 o
  -9   8   7      862.46      836.98     69.26 o
  -8   8   7       33.73       19.29     33.75 o
  -7   8   7     3811.45     3926.82     92.05 o
  -6   8   7      788.01      786.82     41.20 o
  -5   8   7     3803.83     3904.50     73.48 o
  -4   8   7       15.27       29.79     15.08 o
  -3   8   7      341.29      391.01     20.07 o
  -2   8   7       85.14       92.91     14.15 o
  -1   8   7      170.61      209.15     15.60 o
   0   8   7        0.72       -6.66     10.59 o
   1   8   7     6041.00     6014.26     82.16 o
   2   8   7      882.77      924.37     37.73 o
   3   8   7     6872.84     6602.04    112.50 o
   4   8   7        6.61      -26.53     26.53 o
   5   8   7     3447.89     3624.46    147.59 o
   6   8   7      107.11       38.44     37.87 o
   7   8   7      765.71      934.68     62.69 o
  -9   9   7      144.92       49.67     40.42 o
  -8   9   7       40.05       45.02     34.37 o
  -7   9   7       13.33       35.09     29.95 o
  -6   9   7      170.10      141.65     29.02 o
  -5   9   7     4027.72     3939.68     74.06 o
  -4   9   7      475.62      431.96     23.10 o
  -3   9   7     4173.15     4238.43     72.76 o
  -2   9   7     1619.61     1612.10     49.45 o
  -1   9   7    10561.24    10378.29    131.93 o
   0   9   7      257.28      266.80     16.76 o
   1   9   7     6062.40     6068.41     96.79 o
   2   9   7      268.53      295.63     19.82 o
   3   9   7      472.62      498.56     32.38 o
   4   9   7       13.81       20.90     29.42 o
   5   9   7      145.98      195.80     37.86 o
   6   9   7       36.03       27.58     44.80 o
   7   9   7      324.28      318.34     53.46 o
  -9  10   7      312.62      291.55     45.81 o
  -8  10   7      632.23      702.98     49.38 o
  -7  10   7     2363.70     2478.97     73.22 o
  -6  10   7      497.70      502.93     36.25 o
  -5  10   7     2079.81     2155.56     53.65 o
  -4  10   7      801.95      808.10     33.22 o
  -3  10   7      550.53      551.87     34.67 o
  -2  10   7        0.11       13.87     13.15 o
  -1  10   7       57.17       62.21     13.92 o
   0  10   7      140.20      148.10     14.84 o
   1  10   7     2503.32     2424.45     65.75 o
   2  10   7     1041.74     1030.38     34.90 o
   3  10   7     3152.84     3300.40    131.83 o
   4  10   7      956.10      975.07     48.81 o
   5  10   7      816.22      817.15     52.05 o
   6  10   7      334.18      337.67     64.84 o
   7  10   7      458.19      643.59     68.44 o
  -8  11   7        0.01       15.90     41.40 o
  -7  11   7       12.51       55.92     32.17 o
  -6  11   7      479.64      529.51     38.82 o
  -5  11   7     1059.06     1005.81     61.89 o
  -4  11   7     3171.43     3119.26    103.79 o
  -3  11   7     1003.57     1063.99     47.14 o
  -2  11   7     3854.52     3816.97     69.54 o
  -1  11   7     2946.97     2886.59     52.62 o
   0  11   7     4872.39     4952.33     75.28 o
   1  11   7     1970.96     2095.21     53.32 o
   2  11   7      765.36      827.43     36.71 o
   3  11   7       30.22       15.07     21.40 o
   4  11   7        3.51        3.27     21.20 o
   5  11   7        2.17       12.12     26.41 o
   6  11   7      127.10      208.98     56.52 o
   7  11   7      104.34       29.62     55.66 o
  -8  12   7      959.23     1108.31    130.81 o
  -7  12   7      169.02      186.72     56.23 o
  -6  12   7     1879.50     1764.51    132.48 o
  -5  12   7       42.07       59.51     40.65 o
  -4  12   7      764.47      918.51     40.70 o
  -3  12   7       84.73       75.48     23.73 o
  -2  12   7       12.77       17.03     16.19 o
  -1  12   7      139.87      154.08     20.71 o
   0  12   7     1217.52     1103.33     36.24 o
   1  12   7      110.08       89.88     29.00 o
   2  12   7     3958.93     3810.89     78.87 o
   3  12   7       14.23       49.21     34.72 o
   4  12   7     1494.46     1507.53    109.12 o
   5  12   7       80.24       52.88     52.99 o
   6  12   7      599.80      658.80     74.55 o
  -8  13   7       22.92       62.78     85.19 o
  -7  13   7       59.82       20.59     77.22 o
  -6  13   7      229.96      243.72     53.92 o
  -5  13   7        3.47        0.39     31.28 o
  -4  13   7     2073.86     2064.62     60.15 o
  -3  13   7      146.03      145.17     25.71 o
  -2  13   7     2337.14     2382.07     55.32 o
  -1  13   7       14.00       14.41     18.72 o
   0  13   7     4711.83     4772.78    102.30 o
   1  13   7       41.67       60.82     19.78 o
   2  13   7      884.67      969.24     41.04 o
   3  13   7       27.13       30.06     25.17 o
   4  13   7        3.16       61.31     45.78 o
   5  13   7        6.35       87.15     56.65 o
   6  13   7       49.68      124.97    117.64 o
  -7  14   7      201.11      117.23     53.67 o
  -6  14   7      943.47      983.04     59.02 o
  -5  14   7      214.24      282.63     41.81 o
  -4  14   7      472.12      533.54     40.22 o
  -3  14   7        2.78       -4.51     23.29 o
  -2  14   7       75.93       57.48     22.21 o
  -1  14   7       12.03       10.36     20.37 o
   0  14   7      229.29      203.23     23.69 o
   1  14   7      169.11      156.30     23.24 o
   2  14   7     1548.74     1599.45     51.31 o
   3  14   7      501.58      465.39     59.76 o
   4  14   7      790.98      824.98     74.54 o
   5  14   7      131.60      165.06     94.22 o
  -7  15   7       41.27       48.64     51.64 o
  -6  15   7       25.06       49.09     40.20 o
  -5  15   7      596.57      507.14     53.09 o
  -4  15   7      330.08      396.57     44.40 o
  -3  15   7     1022.76     1056.25     53.10 o
  -2  15   7      562.51      593.15     33.37 o
  -1  15   7      871.26      883.21     37.05 o
   0  15   7      739.84      774.30     34.47 o
   1  15   7      732.99      694.38     41.29 o
   2  15   7       92.08      141.37     49.90 o
   3  15   7        8.50      -17.63     57.53 o
   4  15   7        4.37      -57.94     58.29 o
   5  15   7       20.45        8.03     55.19 o
  -6  16   7      136.17       99.50     46.10 o
  -5  16   7      427.48      491.47     50.83 o
  -4  16   7       23.91       51.20     36.59 o
  -3  16   7       75.71       58.87     29.12 o
  -2  16   7       24.54       14.18     24.21 o
  -1  16   7        2.40      -26.16     26.16 o
   0  16   7        2.10       -9.34     31.35 o
   1  16   7      593.20      564.22     42.18 o
   2  16   7      107.55      181.32     41.11 o
   3  16   7      661.67      594.83    124.86 o
   4  16   7       35.65       -4.00     54.04 o
  -5  17   7      287.23      270.78     47.80 o
  -4  17   7       29.99      -20.97     38.43 o
  -3  17   7      727.32      760.61     55.17 o
  -2  17   7       23.31       38.21     35.43 o
  -1  17   7     1347.72     1292.82     83.04 o
   0  17   7        1.87       43.75     30.42 o
   1  17   7      596.98      634.47     43.85 o
   2  17   7        2.61      -31.41     37.91 o
   3  17   7       58.66       70.73     60.96 o
   4  17   7       17.73      -60.81     89.83 o
  -5  18   7      213.82      250.25     49.78 o
  -4  18   7        3.80       13.02     45.06 o
  -3  18   7      101.45       98.14     43.46 o
  -2  18   7       17.71       42.75     40.20 o
  -1  18   7       14.35       -6.96     30.38 o
   0  18   7       27.65       36.75     32.50 o
   1  18   7      271.34      248.10     45.18 o
   2  18   7      118.42       85.75     50.71 o
   3  18   7      274.47      247.87     62.25 o
  -4  19   7      173.84      111.45     46.07 o
  -3  19   7      128.09      113.96     45.94 o
  -2  19   7      147.16      142.21     44.07 o
  -1  19   7      353.36      355.20     41.55 o
   0  19   7      177.13      232.71     41.89 o
   1  19   7      122.84      205.31     46.70 o
   2  19   7       64.25       77.82     61.81 o
  -2  20   7        0.33       41.79     82.06 o
  -1  20   7        0.38        3.12     37.75 o
   0  20   7       46.80       -2.17     35.74 o
 -10   0   8      678.77      743.17    127.33 o
  -8   0   8      928.95      897.03     70.09 o
  -6   0   8       42.53       43.35     65.91 o
  -4   0   8     7931.95     7751.00    181.74 o
  -2   0   8    14794.25    13845.16    203.49 o
   0   0   8    12178.90    11438.55    170.63 o
   2   0   8     9287.68     8359.43    278.58 o
   4   0   8     1126.92      974.83     88.62 o
   6   0   8       60.35      144.14     66.62 o
   8   0   8      198.30      171.49     92.66 o
 -10   1   8      495.07      492.12     51.65 o
  -9   1   8      237.34      245.11     40.55 o
  -8   1   8     1832.80     1663.84     73.64 o
  -7   1   8      445.25      469.21     37.38 o
  -6   1   8    10219.70    10032.13    167.27 o
  -5   1   8     2070.37     2020.16     54.30 o
  -4   1   8    12234.19    11676.51    160.98 o
  -3   1   8     1021.81      999.86     24.05 o
  -2   1   8     1305.94     1296.74     38.03 o
  -1   1   8      172.86      190.93     11.61 o
   0   1   8      383.26      342.64     20.80 o
   1   1   8       13.48        0.51     15.98 o
   2   1   8     5875.98     5715.98    119.02 o
   3   1   8     1144.66     1090.94     59.53 o
   4   1   8     7082.34     6731.42    236.49 o
   5   1   8      805.54      873.62     64.20 o
   6   1   8     2677.02     2527.53    106.81 o
   7   1   8      116.76       94.55     53.84 o
   8   1   8      523.16      501.43    149.13 o
 -10   2   8      412.12      439.16     52.05 o
  -9   2   8      252.76      222.25     40.96 o
  -8   2   8      388.71      448.28     55.96 o
  -7   2   8      432.02      439.59     36.62 o
  -6   2   8       63.36       76.58     25.92 o
  -5   2   8     1005.57      958.29     38.78 o
  -4   2   8     4217.61     4172.97     71.32 o
  -3   2   8     6563.30     6546.83     81.15 o
  -2   2   8     4820.07     4811.32     62.49 o
  -1   2   8    11366.56    11229.34    127.20 o
   0   2   8    14427.31    13811.90    153.22 o
   1   2   8     8730.42     8159.33    132.78 o
   2   2   8     7775.86     7253.36    143.54 o
   3   2   8     2953.99     2782.75     76.25 o
   4   2   8      610.97      480.16     48.46 o
   5   2   8       87.04      135.72     45.47 o
   6   2   8       16.71       66.22     46.69 o
   7   2   8       61.58      110.68     54.85 o
   8   2   8      148.11       61.77     60.38 o
 -10   3   8       72.25       15.14     41.08 o
  -9   3   8      794.06      744.19     50.12 o
  -8   3   8      280.69      299.98     37.27 o
  -7   3   8     3149.76     3065.22     86.81 o
  -6   3   8     2866.62     2814.78     70.59 o
  -5   3   8     7940.84     8017.54    136.12 o
  -4   3   8     1333.84     1379.40     37.15 o
  -3   3   8     5447.82     5354.39     69.34 o
  -2   3   8      666.72      637.53     22.99 o
  -1   3   8      201.83      188.50     12.39 o
   0   3   8        1.28       42.12     17.26 o
   1   3   8      423.39      481.91     25.30 o
   2   3   8     2190.80     2137.40     63.01 o
   3   3   8     4768.46     4852.15    108.60 o
   4   3   8      170.52      182.77     34.19 o
   5   3   8     3047.12     3234.73    115.30 o
   6   3   8      753.02      772.83     67.49 o
   7   3   8      994.20     1108.49     84.62 o
   8   3   8      144.40      174.49     70.20 o
 -10   4   8        5.83      -40.41     40.41 o
  -9   4   8      426.39      372.75     43.53 o
  -8   4   8       73.78       37.66     31.87 o
  -7   4   8      612.72      694.97     53.51 o
  -6   4   8       20.94       25.25     24.62 o
  -5   4   8     1822.88     1849.64     53.82 o
  -4   4   8       16.22       18.18     13.12 o
  -3   4   8     9482.07     9395.16    120.05 o
  -2   4   8        9.14       16.67     10.03 o
  -1   4   8    15032.05    14997.11    166.65 o
   0   4   8     1218.18     1132.71     26.18 o
   1   4   8    17439.73    16637.73    247.20 o
   2   4   8        4.96        4.28     21.04 o
   3   4   8     4972.26     4553.86    105.06 o
   4   4   8       12.29       19.21     27.85 o
   5   4   8       16.50       55.21     32.74 o
   6   4   8      184.43      217.30     51.49 o
   7   4   8      144.52      169.31     59.35 o
  -9   5   8      706.51      708.80     65.21 o
  -8   5   8      225.74      180.82     35.65 o
  -7   5   8     4645.99     4660.49    155.93 o
  -6   5   8      996.56     1025.63     43.24 o
  -5   5   8    10106.75    10042.26    164.59 o
  -4   5   8     2122.54     1985.22     42.80 o
  -3   5   8     3735.40     3732.43     58.33 o
  -2   5   8       65.51       95.21     13.62 o
  -1   5   8     2220.70     2197.78     40.76 o
   0   5   8      466.96      503.17     17.54 o
   1   5   8      906.63      939.51     33.20 o
   2   5   8       20.92       45.03     17.30 o
   3   5   8     4514.23     4446.72    103.46 o
   4   5   8     1007.92     1085.63     52.96 o
   5   5   8     3421.82     3592.38    100.85 o
   6   5   8      158.52      102.86     49.89 o
   7   5   8     1201.34     1202.34     86.78 o
  -9   6   8      240.69      312.40     51.06 o
  -8   6   8       72.04       89.71     34.59 o
  -7   6   8      761.52      751.70     48.70 o
  -6   6   8      101.14       95.07     26.85 o
  -5   6   8     1768.31     1824.97     56.58 o
  -4   6   8     1103.34     1049.39     30.13 o
  -3   6   8     3493.14     3373.66     54.99 o
  -2   6   8     5948.38     5771.40     80.47 o
  -1   6   8     8099.97     8039.75     97.25 o
   0   6   8     2700.68     2780.00     43.18 o
   1   6   8     8625.63     7965.48    129.92 o
   2   6   8     2920.67     2906.07     63.27 o
   3   6   8      830.27      827.69     44.02 o
   4   6   8      283.83      307.33     41.95 o
   5   6   8      179.81      157.12     37.53 o
   6   6   8       35.93      108.38     39.71 o
   7   6   8       69.95      164.11     59.73 o
  -9   7   8       50.68       25.04     36.94 o
  -8   7   8     1129.45     1181.64     55.68 o
  -7   7   8      643.22      628.67     41.93 o
  -6   7   8     3701.61     3623.20     83.39 o
  -5   7   8     3048.75     2988.15     70.90 o
  -4   7   8     4346.61     4339.98     68.41 o
  -3   7   8      495.44      568.68     22.94 o
  -2   7   8     1099.11     1143.04     42.64 o
  -1   7   8     1531.67     1473.26     33.08 o
   0   7   8        4.43       24.12     13.31 o
   1   7   8     1459.39     1448.59     41.25 o
   2   7   8     2953.48     3066.64     72.03 o
   3   7   8      993.51      973.87     41.24 o
   4   7   8     3324.95     3279.39     91.53 o
   5   7   8      415.12      458.21     46.79 o
   6   7   8     1249.26     1358.98     76.13 o
   7   7   8      432.61      454.20     95.99 o
  -9   8   8       15.02       43.96     38.50 o
  -8   8   8      525.80      526.41     48.05 o
  -7   8   8      330.62      332.21     36.64 o
  -6   8   8       74.16       56.96     27.30 o
  -5   8   8       80.42       84.80     24.94 o
  -4   8   8     2437.63     2435.04     48.62 o
  -3   8   8       80.87       76.60     15.75 o
  -2   8   8     6929.00     6929.83     95.94 o
  -1   8   8      301.66      290.85     28.67 o
   0   8   8     9369.41     9050.54    117.10 o
   1   8   8      338.71      350.91     20.92 o
   2   8   8     5689.10     5799.83    103.07 o
   3   8   8       31.29       33.78     19.81 o
   4   8   8      603.67      634.02     46.25 o
   5   8   8       40.47       89.59     36.74 o
   6   8   8       31.16       80.68     41.09 o
   7   8   8        1.51      -13.59     44.13 o
  -9   9   8       67.99       -3.70     38.75 o
  -8   9   8     1173.50     1112.10     73.02 o
  -7   9   8       15.16        0.64     29.74 o
  -6   9   8     3867.34     3914.09     89.22 o
  -5   9   8      137.58      189.11     25.01 o
  -4   9   8     3931.83     4098.80     67.77 o
  -3   9   8      435.32      451.00     24.78 o
  -2   9   8     1499.22     1506.99     33.46 o
  -1   9   8       48.33       63.50     14.08 o
   0   9   8      139.99      171.47     16.85 o
   1   9   8       14.50       -8.60     14.88 o
   2   9   8     3307.49     3363.40     70.31 o
   3   9   8       70.19       94.63     21.53 o
   4   9   8     1225.40     1292.14     44.83 o
   5   9   8      238.59      260.47     59.01 o
   6   9   8     1639.18     1782.31     78.05 o
   7   9   8        1.66      -42.43     43.59 o
  -8  10   8      213.08      215.00     39.96 o
  -7  10   8       15.87      -11.36     32.44 o
  -6  10   8        3.52      -27.33     27.33 o
  -5  10   8      353.20      329.03     28.34 o
  -4  10   8     1060.82     1068.42     37.21 o
  -3  10   8     1858.90     1752.48     57.80 o
  -2  10   8     1618.75     1631.59     49.85 o
  -1  10   8     2291.52     2292.00     57.76 o
   0  10   8     7475.54     7225.37     98.82 o
   1  10   8      992.08     1011.46     36.22 o
   2  10   8     1664.17     1704.25     91.49 o
   3  10   8      439.67      523.54     30.34 o
   4  10   8      266.02      287.94     31.86 o
   5  10   8        0.89        9.05     37.03 o
   6  10   8        7.92       -5.15     48.39 o
  -8  11   8      131.10      143.24     45.52 o
  -7  11   8     1233.27     1270.66     62.83 o
  -6  11   8     1074.35     1149.60     54.52 o
  -5  11   8     1865.69     1731.05     56.65 o
  -4  11   8      735.21      858.06     38.19 o
  -3  11   8     1496.97     1652.21     75.76 o
  -2  11   8      620.79      581.62     27.21 o
  -1  11   8       23.26       35.62     16.86 o
   0  11   8      141.74      161.62     26.97 o
   1  11   8      307.08      263.83     35.46 o
   2  11   8      742.06      725.94     38.72 o
   3  11   8     1175.63     1219.28     82.33 o
   4  11   8      115.23      100.38     46.89 o
   5  11   8      723.46      766.89     70.78 o
   6  11   8      454.15      457.65     70.76 o
  -8  12   8       54.70       33.28     55.19 o
  -7  12   8       89.32       80.59     52.25 o
  -6  12   8       31.80       23.72     65.30 o
  -5  12   8      327.37      251.08     46.80 o
  -4  12   8      229.20      222.24     28.34 o
  -3  12   8     1680.42     1695.06     55.94 o
  -2  12   8      101.41       93.26     22.73 o
  -1  12   8     4846.78     4943.24     85.47 o
   0  12   8      440.38      418.46     26.38 o
   1  12   8     3550.76     3446.78     88.88 o
   2  12   8       53.77       47.39     24.44 o
   3  12   8      833.19      804.70     48.83 o
   4  12   8        8.93      -57.03     57.03 o
   5  12   8       40.25       20.19     68.94 o
   6  12   8        0.64       42.44     61.37 o
  -7  13   8      985.67     1003.29    122.23 o
  -6  13   8       20.60      -47.24     66.31 o
  -5  13   8     1504.82     1531.92     65.43 o
  -4  13   8        2.23        3.04     27.53 o
  -3  13   8      941.76     1062.19     47.20 o
  -2  13   8       10.63        3.45     20.26 o
  -1  13   8      187.72      210.35     24.58 o
   0  13   8       12.96       25.98     20.00 o
   1  13   8      559.59      552.04     33.64 o
   2  13   8       36.24       55.54     29.80 o
   3  13   8      798.81      850.01     68.81 o
   4  13   8       19.73       46.90     80.19 o
   5  13   8      634.55      650.03     89.43 o
  -7  14   8       97.07      109.36     52.57 o
  -6  14   8       58.08       -9.26     46.44 o
  -5  14   8      130.27      108.15     37.71 o
  -4  14   8      103.06      135.13     36.11 o
  -3  14   8      508.50      570.05     37.10 o
  -2  14   8      564.45      528.02     35.38 o
  -1  14   8     1325.91     1311.10     43.43 o
   0  14   8      376.61      418.73     29.06 o
   1  14   8     1370.29     1362.78     83.83 o
   2  14   8      199.62      237.10     72.62 o
   3  14   8      272.72      281.16     70.81 o
   4  14   8       28.55       -9.41     54.32 o
   5  14   8       65.96      153.78     64.34 o
  -6  15   8      463.80      513.62     66.79 o
  -5  15   8      412.98      475.48     48.23 o
  -4  15   8      568.69      628.40     50.39 o
  -3  15   8      250.72      319.37     34.39 o
  -2  15   8      416.23      478.61     35.73 o
  -1  15   8      159.85      180.07     26.77 o
   0  15   8       18.96       43.03     28.44 o
   1  15   8       75.18       19.62     35.28 o
   2  15   8      313.59      313.27     98.46 o
   3  15   8      209.65      226.64     55.05 o
   4  15   8      259.06      344.29     87.71 o
  -6  16   8       13.84      -26.12     40.65 o
  -5  16   8        3.64      -35.01     38.52 o
  -4  16   8      218.16      238.76     42.61 o
  -3  16   8        6.84       47.22     35.73 o
  -2  16   8     1072.42     1138.18    100.48 o
  -1  16   8      131.66      114.40     31.82 o
   0  16   8     1011.68     1037.78     49.77 o
   1  16   8       50.01       68.99     39.13 o
   2  16   8      442.00      516.05     68.42 o
   3  16   8       46.91      123.62     55.36 o
   4  16   8       55.63       49.91     56.75 o
  -5  17   8       19.22       29.44     42.75 o
  -4  17   8      477.83      437.66     52.02 o
  -3  17   8        9.96       19.96     36.98 o
  -2  17   8      119.15      110.81     39.78 o
  -1  17   8        0.32        6.52     31.88 o
   0  17   8        0.31       37.73     30.90 o
   1  17   8       13.10       39.46     45.27 o
   2  17   8      163.75      231.19     76.61 o
   3  17   8        1.81      -33.89     54.81 o
  -4  18   8      117.99      147.30     45.46 o
  -3  18   8       71.57       71.34     41.31 o
  -2  18   8      360.67      377.08     68.32 o
  -1  18   8      142.28      133.75     36.39 o
   0  18   8      550.75      676.27     57.25 o
   1  18   8       96.81       84.88     42.90 o
   2  18   8      249.04      234.15     76.71 o
  -3  19   8       91.86      133.25     60.45 o
  -2  19   8       27.14       11.54     40.45 o
  -1  19   8        1.54      -35.94     35.94 o
   0  19   8        1.08        3.08     43.06 o
  -9   0   9      858.98      765.79     74.41 o
  -7   0   9     1900.44     1902.04     90.14 o
  -5   0   9    18122.37    17206.91    368.16 o
  -3   0   9     9470.89     9283.86    145.15 o
  -1   0   9     3783.69     3642.45     67.52 o
   1   0   9      220.48      247.74     37.85 o
   3   0   9     4761.25     4575.48    190.46 o
   5   0   9     2474.90     2479.06    150.29 o
   7   0   9     1117.32      975.33    115.77 o
  -9   1   9     1048.39     1146.12     60.38 o
  -8   1   9      141.06      147.60     35.15 o
  -7   1   9     1478.13     1589.18     58.45 o
  -6   1   9      218.89      196.44     28.34 o
  -5   1   9      273.34      261.54     28.35 o
  -4   1   9      113.67       95.19     20.76 o
  -3   1   9     4521.71     4260.40     66.82 o
  -2   1   9      791.24      746.36     28.59 o
  -1   1   9     4748.17     4805.62     62.94 o
   0   1   9     1414.62     1384.11     36.89 o
   1   1   9    10986.94    10666.67    151.66 o
   2   1   9     2812.22     2592.54     74.29 o
   3   1   9     5979.58     5450.33    149.55 o
   4   1   9      265.16      282.35     47.03 o
   5   1   9      397.56      388.21     56.33 o
   6   1   9       25.71       56.33     50.77 o
   7   1   9      109.15      110.47     58.11 o
  -9   2   9      401.10      387.82     45.01 o
  -8   2   9      358.98      276.86     38.20 o
  -7   2   9      914.04      908.18     45.92 o
  -6   2   9     1543.94     1657.96     56.25 o
  -5   2   9     6979.61     6632.09    119.02 o
  -4   2   9     8073.99     7903.86    132.38 o
  -3   2   9     4698.20     4607.57     62.80 o
  -2   2   9     1729.24     1649.15     31.68 o
  -1   2   9     2378.87     2259.43     36.99 o
   0   2   9     2612.97     2451.78     50.43 o
   1   2   9      223.53      280.08     47.66 o
   2   2   9       22.24       36.93     33.22 o
   3   2   9     1180.11     1257.31     62.54 o
   4   2   9     2002.62     2019.71    154.03 o
   5   2   9     1000.01     1123.42     72.00 o
   6   2   9      443.66      457.64     61.49 o
   7   2   9      655.40      728.59    112.79 o
  -9   3   9      175.82      244.61     41.50 o
  -8   3   9      738.51      713.24     47.54 o
  -7   3   9      282.57      349.40     34.81 o
  -6   3   9     1501.82     1616.05     54.82 o
  -5   3   9      367.96      399.37     36.14 o
  -4   3   9     2365.84     2182.97     49.01 o
  -3   3   9      440.56      471.38     30.47 o
  -2   3   9     7039.28     6995.69     86.91 o
  -1   3   9     2385.39     2426.03     39.11 o
   0   3   9     7730.63     7680.10    114.25 o
   1   3   9     2900.16     2856.73     63.39 o
   2   3   9    14496.46    13499.97    209.59 o
   3   3   9     1582.08     1521.85     59.71 o
   4   3   9     1698.44     1499.83     62.52 o
   5   3   9      120.77       92.98     45.24 o
   6   3   9      106.46      113.86     52.01 o
   7   3   9        0.14      -45.31     53.20 o
  -9   4   9        4.82       -9.15     36.06 o
  -8   4   9     1160.89      995.48     51.73 o
  -7   4   9       28.62       39.92     27.18 o
  -6   4   9     4353.22     4292.28     91.97 o
  -5   4   9       13.60      -17.73     21.61 o
  -4   4   9    14547.82    14449.02    197.24 o
  -3   4   9       82.46       73.22     14.24 o
  -2   4   9     2980.11     3050.04     47.03 o
  -1   4   9      144.49      141.38     12.87 o
   0   4   9     3960.65     3811.67     84.47 o
   1   4   9        4.21        7.06     17.04 o
   2   4   9      481.39      619.73     32.18 o
   3   4   9       43.17       55.06     29.23 o
   4   4   9     1866.74     1946.92     71.06 o
   5   4   9       43.16       50.60     45.70 o
   6   4   9     1492.85     1515.54     87.40 o
   7   4   9       34.25       56.00     59.62 o
  -9   5   9       72.61       33.87     38.01 o
  -8   5   9      834.70      775.86     48.50 o
  -7   5   9      106.39      118.44     30.52 o
  -6   5   9     1406.92     1411.76     60.27 o
  -5   5   9       13.38       24.34     22.40 o
  -4   5   9      451.96      446.64     22.88 o
  -3   5   9       79.66       90.09     16.24 o
  -2   5   9     4956.83     4933.54     72.06 o
  -1   5   9      504.75      522.28     21.41 o
   0   5   9     7829.51     7615.71    127.57 o
   1   5   9      744.23      705.21     50.42 o
   2   5   9     8026.69     7529.46    128.89 o
   3   5   9      680.07      708.02     44.11 o
   4   5   9     1160.35     1191.43     57.52 o
   5   5   9       82.68       90.95     38.82 o
   6   5   9      256.23      285.25     71.01 o
   7   5   9       58.79      134.90     67.53 o
  -9   6   9      182.51      109.30     39.42 o
  -8   6   9      544.03      530.86     45.25 o
  -7   6   9     1033.74      915.91     47.43 o
  -6   6   9     2118.55     2140.55     65.27 o
  -5   6   9     3405.58     3327.11     76.75 o
  -4   6   9     6896.93     6974.38    111.70 o
  -3   6   9     1290.82     1297.66     45.66 o
  -2   6   9     3356.28     3205.27     53.77 o
  -1   6   9     1113.46     1079.01     29.31 o
   0   6   9      808.02      791.75     29.30 o
   1   6   9       51.43       56.34     19.29 o
   2   6   9      330.19      346.31     26.44 o
   3   6   9     1135.74     1203.00     43.08 o
   4   6   9      947.32      972.07     53.90 o
   5   6   9      708.54      733.38     57.98 o
   6   6   9      790.46      841.02     73.59 o
   7   6   9      290.92      383.98     80.14 o
  -9   7   9      641.28      609.45     52.95 o
  -8   7   9      206.80      218.03     39.00 o
  -7   7   9      529.61      580.90     41.89 o
  -6   7   9      161.34      119.78     29.21 o
  -5   7   9       15.22       63.18     26.33 o
  -4   7   9       29.05       42.97     16.77 o
  -3   7   9     2029.36     2031.86     42.74 o
  -2   7   9      697.48      816.63     37.33 o
  -1   7   9     3440.86     3268.02     70.26 o
   0   7   9     1923.39     1920.37     45.56 o
   1   7   9     6266.45     6020.51    110.20 o
   2   7   9     1016.14     1031.26     84.05 o
   3   7   9     3194.06     3237.74     73.04 o
   4   7   9      482.85      442.32     43.97 o
   5   7   9      447.03      539.25     49.68 o
   6   7   9      113.68      232.48     47.85 o
  -9   8   9      255.56      222.45     46.06 o
  -8   8   9       42.52       97.03     37.37 o
  -7   8   9      891.63      897.45     48.92 o
  -6   8   9        2.63       17.79     27.22 o
  -5   8   9     5869.91     5862.49    116.97 o
  -4   8   9      252.69      247.83     20.95 o
  -3   8   9     5092.32     5184.44     78.78 o
  -2   8   9      193.91      223.61     21.13 o
  -1   8   9     2879.60     2931.08     56.26 o
   0   8   9       22.94       16.55     18.43 o
   1   8   9        8.19       72.85     19.97 o
   2   8   9       89.34       94.19     21.97 o
   3   8   9      917.76      957.50     39.65 o
   4   8   9        2.42       17.08     23.66 o
   5   8   9     1112.83     1313.38     67.41 o
   6   8   9       89.47      109.42     46.19 o
  -8   9   9       58.42       -3.05     36.09 o
  -7   9   9      888.56      941.08     50.89 o
  -6   9   9       67.44       72.18     30.01 o
  -5   9   9       75.23       83.40     29.33 o
  -4   9   9      300.86      294.24     23.18 o
  -3   9   9     1006.05      951.48     34.76 o
  -2   9   9      191.25      189.67     21.32 o
  -1   9   9     3828.96     3723.28     61.53 o
   0   9   9      193.65      162.92     19.73 o
   1   9   9     4969.33     4821.91     91.62 o
   2   9   9      286.10      307.63     26.90 o
   3   9   9     2359.38     2487.00     63.35 o
   4   9   9       25.76        8.55     34.56 o
   5   9   9      641.46      690.22     54.39 o
   6   9   9        0.93       12.43     46.67 o
  -8  10   9      297.03      276.41     43.51 o
  -7  10   9      660.48      677.30     84.37 o
  -6  10   9      658.87      645.84     50.26 o
  -5  10   9     2607.19     2670.55     70.95 o
  -4  10   9      993.84      975.54     37.31 o
  -3  10   9     2482.54     2568.78     69.31 o
  -2  10   9     1339.05     1339.95     34.20 o
  -1  10   9     1055.05     1128.77     34.34 o
   0  10   9       92.50      120.53     19.91 o
   1  10   9       42.37       61.03     20.78 o
   2  10   9      115.81      145.57     31.08 o
   3  10   9      142.53      172.43     26.20 o
   4  10   9      382.89      427.83     47.77 o
   5  10   9      711.64      830.02     61.70 o
   6  10   9      113.62       93.79     48.88 o
  -8  11   9      285.99      226.78     50.08 o
  -7  11   9      174.26      225.18     39.60 o
  -6  11   9       84.55       82.96     38.45 o
  -5  11   9       42.13       64.62     28.58 o
  -4  11   9      171.33      144.46     24.51 o
  -3  11   9      156.10      193.67     21.67 o
  -2  11   9      918.86      912.18     35.00 o
  -1  11   9     1270.86     1230.30     62.11 o
   0  11   9     3636.00     3585.96     82.96 o
   1  11   9      996.30      963.57     44.86 o
   2  11   9     1454.49     1432.38     54.24 o
   3  11   9      552.71      595.68     65.36 o
   4  11   9      355.49      456.82     61.45 o
   5  11   9       90.05       56.99     55.63 o
  -7  12   9        3.16      -51.37     51.37 o
  -6  12   9     1165.78     1250.58    116.68 o
  -5  12   9      134.53      122.00     46.26 o
  -4  12   9     1910.02     1951.64     70.24 o
  -3  12   9      277.47      322.09     30.96 o
  -2  12   9     1282.44     1416.45     47.87 o
  -1  12   9      342.12      375.71     31.24 o
   0  12   9      274.88      399.11     30.52 o
   1  12   9        1.64        1.22     25.15 o
   2  12   9      101.19      -13.22     55.72 o
   3  12   9        7.82       47.14     56.73 o
   4  12   9      236.15      236.89     79.03 o
   5  12   9       21.67       -5.55     74.29 o
  -7  13   9        0.67       24.63     75.20 o
  -6  13   9      125.17      180.57     76.91 o
  -5  13   9       15.44       20.70     34.72 o
  -4  13   9       58.20       61.70     32.60 o
  -3  13   9        7.06       12.51     24.02 o
  -2  13   9     1128.47     1124.00     45.16 o
  -1  13   9      190.75      195.33     25.43 o
   0  13   9     2015.10     2012.25     68.11 o
   1  13   9       22.21       46.12     45.16 o
   2  13   9     1386.10     1541.00     94.93 o
   3  13   9       14.10      -23.98     50.26 o
   4  13   9      531.81      527.69     72.86 o
   5  13   9        8.89       26.42     61.16 o
  -6  14   9      491.54      457.02     63.44 o
  -5  14   9      258.78      152.65     41.37 o
  -4  14   9     1154.53     1217.73     76.31 o
  -3  14   9      333.64      386.16     35.32 o
  -2  14   9      825.03      900.92     43.00 o
  -1  14   9      226.16      302.69     28.05 o
   0  14   9       98.71      144.56     36.38 o
   1  14   9       41.16       50.72     48.38 o
   2  14   9       56.68       90.52     53.01 o
   3  14   9       44.93       -7.26     52.80 o
   4  14   9      193.34      303.51     62.75 o
  -6  15   9      106.11       31.88     51.95 o
  -5  15   9        1.50       11.81     39.54 o
  -4  15   9        0.57        6.53     35.36 o
  -3  15   9       84.06       39.36     35.96 o
  -2  15   9      178.36      226.49     43.54 o
  -1  15   9      510.78      595.49     41.01 o
   0  15   9      202.70      189.44     41.29 o
   1  15   9      491.21      551.25     63.22 o
   2  15   9      418.71      472.82    137.42 o
   3  15   9      275.39      347.00     68.79 o
   4  15   9      135.27       82.00     72.32 o
  -5  16   9      578.33      682.21     57.89 o
  -4  16   9      173.79      236.97     44.84 o
  -3  16   9      527.19      656.50     52.81 o
  -2  16   9       18.25       28.48     36.34 o
  -1  16   9      394.54      427.39     38.90 o
   0  16   9       90.70      130.24     53.26 o
   1  16   9       10.29       80.54     53.03 o
   2  16   9        0.13       -8.17     72.98 o
   3  16   9       51.37       51.87     58.71 o
  -4  17   9       17.52       33.19     40.82 o
  -3  17   9       98.37       71.39     41.28 o
  -2  17   9       38.39       43.25     38.69 o
  -1  17   9      641.15      612.65     55.07 o
   0  17   9       15.85       -5.40     50.60 o
   1  17   9      552.56      662.31     74.38 o
   2  17   9        3.33       13.59     77.77 o
  -3  18   9      276.87      319.95    100.51 o
  -2  18   9       52.76       28.30     39.84 o
  -1  18   9      103.51      105.92     53.50 o
   0  18   9        6.95      -45.88     54.06 o
   1  18   9        9.42       30.02     54.41 o
  -8   0  10     2094.83     2321.66    108.97 o
  -6   0  10     2605.16     2729.50    100.38 o
  -4   0  10     1123.35     1013.75     72.22 o
  -2   0  10      888.46      900.13     33.41 o
   0   0  10     2592.85     2541.30     75.81 o
   2   0  10    10217.09     9586.70    325.11 o
   4   0  10     2386.05     2191.50    133.03 o
   6   0  10      924.11      728.45    107.50 o
  -9   1  10        1.72      -12.17     36.96 o
  -8   1  10      347.63      285.38     40.32 o
  -7   1  10      136.41       89.04     31.86 o
  -6   1  10     2203.98     2119.53     63.31 o
  -5   1  10      926.04      948.96     54.88 o
  -4   1  10    10592.33    10131.87    163.67 o
  -3   1  10     1170.52     1108.89     30.19 o
  -2   1  10     7005.25     6891.38     86.78 o
  -1   1  10      660.40      703.47     29.77 o
   0   1  10     3768.87     3526.37     66.28 o
   1   1  10      658.06      665.97     34.11 o
   2   1  10       89.68      137.40     26.67 o
   3   1  10       85.81       49.13     34.86 o
   4   1  10      840.39      906.78     64.70 o
   5   1  10       33.69      -14.45     45.39 o
   6   1  10      455.21      339.49     65.13 o
   7   1  10       91.79       68.77     60.13 o
  -9   2  10      778.11      820.88     54.41 o
  -8   2  10     1111.22     1230.33     88.20 o
  -7   2  10      932.23     1030.50     48.85 o
  -6   2  10     1322.80     1327.52     50.41 o
  -5   2  10      319.83      337.28     30.27 o
  -4   2  10      486.60      452.23     30.23 o
  -3   2  10      520.17      453.20     26.16 o
  -2   2  10     2077.79     2035.29     49.45 o
  -1   2  10      615.27      616.63     27.14 o
   0   2  10     1621.89     1618.26     42.76 o
   1   2  10     7051.47     6915.61    145.92 o
   2   2  10     4973.69     4840.89     97.14 o
   3   2  10     2446.30     2414.71     96.75 o
   4   2  10     1189.76     1198.74     73.86 o
   5   2  10      482.82      348.81     55.77 o
   6   2  10      439.02      441.40    115.77 o
   7   2  10      147.69       93.02     62.97 o
  -9   3  10       20.15       -7.00     40.38 o
  -8   3  10      154.75      134.99     35.51 o
  -7   3  10      745.28      688.55     48.62 o
  -6   3  10      185.46      143.08     29.93 o
  -5   3  10     3993.02     3924.28     84.27 o
  -4   3  10     1857.57     1904.27     85.00 o
  -3   3  10     8235.65     8093.92    124.41 o
  -2   3  10      818.26      848.13     25.25 o
  -1   3  10     8019.89     7609.04    115.33 o
   0   3  10     1829.22     1792.95     61.88 o
   1   3  10     3005.70     2880.45     84.42 o
   2   3  10      147.95      108.82     23.46 o
   3   3  10      185.95      272.41     41.66 o
   4   3  10       50.51      -11.34     38.89 o
   5   3  10      324.12      327.37     55.69 o
   6   3  10      224.11      218.62     57.51 o
  -9   4  10     1297.63     1275.19     62.99 o
  -8   4  10       40.51        7.39     33.55 o
  -7   4  10     2310.36     2271.48     69.62 o
  -6   4  10        4.19      -25.92     25.92 o
  -5   4  10     1475.25     1579.52     69.49 o
  -4   4  10      114.35       77.46     23.38 o
  -3   4  10      123.73      109.86     16.81 o
  -2   4  10       57.96       48.78     14.55 o
  -1   4  10     3861.43     3752.35     69.13 o
   0   4  10       17.69       19.23     17.06 o
   1   4  10     6893.18     6869.92    108.37 o
   2   4  10       95.21       97.88     23.58 o
   3   4  10     5111.32     4612.67    163.81 o
   4   4  10      100.90       88.58     34.52 o
   5   4  10      844.74      937.05     74.78 o
   6   4  10        3.21       -1.06     55.06 o
  -9   5  10       35.75       41.42     39.88 o
  -8   5  10       72.53       76.64     36.58 o
  -7   5  10      526.63      460.61     39.57 o
  -6   5  10      472.21      445.27     36.64 o
  -5   5  10     3970.92     3998.96     87.30 o
  -4   5  10      443.14      510.56     52.00 o
  -3   5  10     8416.72     8377.10    131.32 o
  -2   5  10       37.37       29.74     14.52 o
  -1   5  10     3908.83     3743.94     77.30 o
   0   5  10      614.59      607.54     27.89 o
   1   5  10     1297.50     1262.97     39.48 o
   2   5  10       46.69       60.24     22.40 o
   3   5  10       18.41       66.36     24.11 o
   4   5  10       54.62       79.12     35.52 o
   5   5  10      676.87      754.92     56.97 o
   6   5  10       40.52      -23.86     47.17 o
  -9   6  10      748.73      750.30     55.14 o
  -8   6  10      691.06      759.55     82.93 o
  -7   6  10      606.83      663.45     45.60 o
  -6   6  10      531.67      548.35     38.86 o
  -5   6  10     1412.72     1568.76     53.83 o
  -4   6  10      100.48      164.92     26.35 o
  -3   6  10       37.27       49.87     16.83 o
  -2   6  10      353.94      368.60     21.05 o
  -1   6  10     1515.18     1531.97     67.28 o
   0   6  10     1048.96     1050.43     53.83 o
   1   6  10     1862.55     1892.06     48.02 o
   2   6  10     2456.27     2488.06     62.52 o
   3   6  10     2663.17     2610.90     66.34 o
   4   6  10      480.95      540.78     47.81 o
   5   6  10      796.52      711.25     57.42 o
   6   6  10      292.33      395.63     66.69 o
  -8   7  10      115.20      100.93     38.28 o
  -7   7  10       96.44       51.09     32.40 o
  -6   7  10     1507.73     1521.15     57.52 o
  -5   7  10      656.29      680.56     39.61 o
  -4   7  10     4526.95     4347.33     79.46 o
  -3   7  10     2980.42     3044.54     55.65 o
  -2   7  10     4252.34     4233.68     84.06 o
  -1   7  10      503.93      518.47     32.12 o
   0   7  10     2080.55     2112.44     55.22 o
   1   7  10      251.09      237.62     25.18 o
   2   7  10       31.46       27.61     27.14 o
   3   7  10       22.85       16.16     23.20 o
   4   7  10      185.13      109.44     37.29 o
   5   7  10      226.09      252.44     44.53 o
   6   7  10      339.50      394.93     54.20 o
  -8   8  10     1090.86     1051.34     58.13 o
  -7   8  10       34.40       30.16     32.38 o
  -6   8  10      735.08      884.81     56.47 o
  -5   8  10      283.51      324.83     32.68 o
  -4   8  10      374.89      400.19     28.65 o
  -3   8  10        0.62        6.23     17.52 o
  -2   8  10     1000.18     1035.23     48.67 o
  -1   8  10       20.18       32.33     21.76 o
   0   8  10     2341.09     2310.87     58.34 o
   1   8  10       77.74       97.36     23.11 o
   2   8  10     3900.36     3939.44    105.56 o
   3   8  10      208.32      199.16     28.47 o
   4   8  10     1860.72     1949.22     78.83 o
   5   8  10       53.81       86.08     44.82 o
   6   8  10      328.91      224.79     50.45 o
  -8   9  10      203.53      210.81     55.89 o
  -7   9  10       71.28       52.92     34.64 o
  -6   9  10      709.57      705.13     44.54 o
  -5   9  10      210.83      224.70     32.48 o
  -4   9  10     3669.52     3681.60     73.22 o
  -3   9  10      211.43      170.67     24.09 o
  -2   9  10     4658.68     4682.32     83.05 o
  -1   9  10      352.40      330.54     31.48 o
   0   9  10     1507.06     1569.72     49.17 o
   1   9  10        0.75       23.65     20.80 o
   2   9  10      162.81      187.21     27.54 o
   3   9  10       45.65       66.23     34.98 o
   4   9  10      215.27      207.07     43.20 o
   5   9  10        1.94        2.47     40.66 o
  -8  10  10      514.50      464.29     48.60 o
  -7  10  10      299.11      288.29     40.06 o
  -6  10  10      594.39      704.56     55.59 o
  -5  10  10       31.28       28.56     28.82 o
  -4  10  10      660.48      712.49     40.58 o
  -3  10  10       69.08       21.20     19.22 o
  -2  10  10      728.16      761.48     30.15 o
  -1  10  10      335.08      347.63     29.28 o
   0  10  10     1249.33     1220.19     44.09 o
   1  10  10      771.63      844.75     47.60 o
   2  10  10     1690.34     1633.86     52.78 o
   3  10  10      402.31      432.02     45.37 o
   4  10  10      822.60      833.31     62.61 o
   5  10  10      275.92      336.58     70.07 o
  -7  11  10      304.31      296.03     41.22 o
  -6  11  10       41.08       73.23     34.18 o
  -5  11  10      894.88      940.03     73.30 o
  -4  11  10     1268.73     1360.90     52.44 o
  -3  11  10     1975.44     2007.46     59.08 o
  -2  11  10      931.53     1034.11     38.52 o
  -1  11  10      848.78      952.94     59.13 o
   0  11  10      385.38      381.69     37.50 o
   1  11  10      154.43      169.82     31.05 o
   2  11  10      160.42      212.98     55.87 o
   3  11  10       37.68       43.66     49.65 o
   4  11  10       30.87       23.26     53.01 o
   5  11  10      221.68      236.68     64.21 o
  -7  12  10      482.58      501.36     68.00 o
  -6  12  10       29.41       96.80     69.85 o
  -5  12  10      237.65      242.55     78.53 o
  -4  12  10       57.71       62.60     33.74 o
  -3  12  10       20.00       -6.81     25.01 o
  -2  12  10       59.31       68.51     25.28 o
  -1  12  10     1469.29     1461.34     64.76 o
   0  12  10       10.75       11.22     28.02 o
   1  12  10     1013.95     1130.29     76.90 o
   2  12  10       58.14       18.67     62.88 o
   3  12  10     1043.99      777.00     97.20 o
   4  12  10       94.00       85.69     79.03 o
  -6  13  10       75.92      116.18     80.34 o
  -5  13  10      748.36      830.49     69.32 o
  -4  13  10        8.76        9.14     34.19 o
  -3  13  10     1932.88     2046.87     62.54 o
  -2  13  10       44.16       84.07     26.75 o
  -1  13  10     1061.32     1259.62     86.96 o
   0  13  10       29.03       22.79     43.26 o
   1  13  10      259.07      268.63     52.81 o
   2  13  10       18.24        2.71     50.14 o
   3  13  10        4.40       50.58     55.96 o
   4  13  10        0.33      -16.00     55.00 o
  -6  14  10       16.97       -1.38     49.18 o
  -5  14  10      317.98      370.74     48.76 o
  -4  14  10        5.87       18.33     37.28 o
  -3  14  10        0.46       34.57     33.44 o
  -2  14  10       40.34      -13.02     32.49 o
  -1  14  10      259.30      242.89     51.70 o
   0  14  10      228.60      267.00     75.25 o
   1  14  10      449.82      487.69     62.38 o
   2  14  10      119.37      137.36     59.13 o
   3  14  10      662.04      622.65     77.00 o
  -5  15  10      176.77      168.10     45.27 o
  -4  15  10      438.93      462.23     50.16 o
  -3  15  10      430.83      465.13     75.23 o
  -2  15  10      600.68      686.17     55.01 o
  -1  15  10      272.42      283.10     54.85 o
   0  15  10       87.68       63.69     52.13 o
   1  15  10       62.44       75.95     54.23 o
   2  15  10        0.65       45.83     57.36 o
   3  15  10        1.28       65.54     61.70 o
  -4  16  10       41.88       89.89     42.06 o
  -3  16  10       17.20       23.15     41.10 o
  -2  16  10      152.13       96.41     50.86 o
  -1  16  10        0.35       10.70     63.69 o
   0  16  10      309.91      444.27     63.09 o
   1  16  10       37.99       34.55     53.16 o
   2  16  10      322.75      221.56     63.46 o
  -3  17  10        4.95      -39.87     39.87 o
  -2  17  10      463.43      632.61     98.66 o
  -1  17  10        0.01      -27.56     70.65 o
   0  17  10      148.40      200.73     60.94 o
   1  17  10        3.88       42.29     81.35 o
  -9   0  11      203.99      213.56     66.52 o
  -7   0  11      451.59      383.23     72.47 o
  -5   0  11     1820.25     1540.77     75.58 o
  -3   0  11     5980.02     5763.42    175.58 o
  -1   0  11     7214.29     7106.56    178.33 o
   1   0  11     1571.30     1600.05     71.13 o
   3   0  11      226.64      155.84     60.06 o
   5   0  11       11.64       94.37     73.78 o
  -9   1  11     1519.22     1479.74     68.88 o
  -8   1  11      249.89      221.75     39.54 o
  -7   1  11     1957.16     2006.28     68.17 o
  -6   1  11      309.35      290.99     32.54 o
  -5   1  11     2508.91     2499.85    105.96 o
  -4   1  11      222.54      208.58     25.52 o
  -3   1  11     1872.10     1922.14     63.39 o
  -2   1  11        7.21       26.68     17.72 o
  -1   1  11      211.43      377.77     47.28 o
   0   1  11      760.92      813.32     33.10 o
   1   1  11     2273.60     2409.03     56.50 o
   2   1  11      573.74      529.14     33.47 o
   3   1  11     2794.50     2572.05    113.25 o
   4   1  11      293.83      201.11     50.67 o
   5   1  11     1553.03     1575.27    159.93 o
   6   1  11      119.37      194.45     61.00 o
  -9   2  11       49.80       85.26     42.13 o
  -8   2  11        1.85        5.43     35.57 o
  -7   2  11      200.43      152.71     33.45 o
  -6   2  11      418.59      350.57     36.19 o
  -5   2  11      809.86      663.39     37.58 o
  -4   2  11     1847.82     1758.66     52.92 o
  -3   2  11     3496.59     3456.97     64.39 o
  -2   2  11     6506.27     6457.63    116.73 o
  -1   2  11     5798.87     5937.72     97.91 o
   0   2  11     2656.10     2553.96     56.90 o
   1   2  11     1555.84     1434.55     48.58 o
   2   2  11      452.57      451.35     39.20 o
   3   2  11      303.47      304.91     49.92 o
   4   2  11       93.85       18.59     53.04 o
   5   2  11      104.49      139.30     52.51 o
   6   2  11       80.17      120.75     59.24 o
  -9   3  11      259.11      284.08     45.76 o
  -8   3  11     1681.29     1729.12     67.18 o
  -7   3  11      448.50      499.02     50.92 o
  -6   3  11     1432.87     1561.93     62.63 o
  -5   3  11      654.74      666.57     37.93 o
  -4   3  11     1651.88     1704.99     52.18 o
  -3   3  11      287.88      299.40     29.73 o
  -2   3  11       34.76       30.42     21.47 o
  -1   3  11      869.20      893.04     34.97 o
   0   3  11     2145.18     2362.96     55.46 o
   1   3  11      123.99      165.54     23.10 o
   2   3  11     2351.84     2295.48     62.57 o
   3   3  11      501.57      516.35     35.88 o
   4   3  11     1329.11     1401.96    163.46 o
   5   3  11      340.46      358.50     61.72 o
   6   3  11      836.76      856.14     82.85 o
  -9   4  11       11.04        0.95     40.47 o
  -8   4  11       31.95      -17.52     34.64 o
  -7   4  11       35.87       12.41     31.11 o
  -6   4  11      344.77      267.40     33.03 o
  -5   4  11       36.53       13.23     24.22 o
  -4   4  11     3081.95     2945.98     69.53 o
  -3   4  11      595.12      608.37     26.33 o
  -2   4  11     8245.52     8483.02    144.42 o
  -1   4  11        2.39       -4.40     21.09 o
   0   4  11     5068.93     4873.22     86.21 o
   1   4  11        4.40      -19.42     19.42 o
   2   4  11     1389.48     1339.97     48.83 o
   3   4  11      137.87      105.82     28.23 o
   4   4  11        8.20       44.12     38.79 o
   5   4  11       26.29       -1.63     75.45 o
   6   4  11      185.10      219.98     65.28 o
  -8   5  11     2019.62     1992.53     80.43 o
  -7   5  11      519.01      467.84     41.83 o
  -6   5  11     1364.29     1502.11     56.91 o
  -5   5  11       82.62       74.17     26.51 o
  -4   5  11     2322.27     2533.17     65.22 o
  -3   5  11       71.14      104.83     17.76 o
  -2   5  11        1.50       42.09     23.17 o
  -1   5  11       13.38       21.42     22.09 o
   0   5  11     1061.30     1167.96     41.99 o
   1   5  11      356.23      367.54     27.16 o
   2   5  11     2440.83     2446.46     67.95 o
   3   5  11       37.14       24.70     33.57 o
   4   5  11     2109.16     1996.73     79.02 o
   5   5  11      145.09      147.20     57.08 o
   6   5  11      573.96      567.63    109.16 o
  -8   6  11        4.68      -36.18     36.18 o
  -7   6  11       30.85        2.82     32.20 o
  -6   6  11      294.14      264.28     35.02 o
  -5   6  11      964.11      894.31     43.29 o
  -4   6  11     1522.80     1542.63     54.69 o
  -3   6  11     1221.43     1233.40     36.50 o
  -2   6  11     4212.08     4225.33     87.92 o
  -1   6  11     2481.42     2480.91     62.52 o
   0   6  11     1104.39     1130.83     43.44 o
   1   6  11      407.39      465.09     43.40 o
   2   6  11     1251.10     1202.48     46.88 o
   3   6  11       20.96       10.37     33.73 o
   4   6  11        0.16       17.93     48.38 o
   5   6  11        1.79       -4.97     42.06 o
  -8   7  11      363.58      344.02     44.90 o
  -7   7  11      919.77      967.14     52.43 o
  -6   7  11      357.99      431.54     39.16 o
  -5   7  11     1149.56     1257.11     51.24 o
  -4   7  11     1139.93     1234.36     64.71 o
  -3   7  11      554.05      621.82     28.27 o
  -2   7  11       10.24       20.63     23.47 o
  -1   7  11      180.62      199.34     27.00 o
   0   7  11       12.27       25.57     22.65 o
   1   7  11     1387.28     1429.30     64.42 o
   2   7  11      311.68      366.17     32.77 o
   3   7  11     1378.98     1529.77     77.75 o
   4   7  11      717.24      698.70     55.94 o
   5   7  11      801.31      860.94     86.64 o
  -8   8  11        1.48      -28.91     37.91 o
  -7   8  11      126.70       59.50     35.15 o
  -6   8  11       14.93       30.70     30.64 o
  -5   8  11     1187.29     1159.49     49.63 o
  -4   8  11       13.02        9.01     24.45 o
  -3   8  11     4194.77     4072.43     77.58 o
  -2   8  11      199.84      154.95     27.13 o
  -1   8  11     4085.73     4034.07     85.35 o
   0   8  11       17.56      -12.03     30.94 o
   1   8  11     1384.85     1376.94     48.46 o
   2   8  11      190.67      192.47     52.29 o
   3   8  11      271.39      285.84     41.74 o
   4   8  11       15.09      -16.05     39.05 o
   5   8  11       75.89      -30.84     43.26 o
  -8   9  11       16.46       21.04     39.50 o
  -7   9  11      831.56      817.51     51.31 o
  -6   9  11      122.07      101.11     34.16 o
  -5   9  11     1701.05     1830.68     62.95 o
  -4   9  11       57.79       60.49     24.62 o
  -3   9  11      321.59      416.80     45.79 o
  -2   9  11       30.24       35.22     23.64 o
  -1   9  11      380.31      382.47     35.78 o
   0   9  11      215.16      192.81     27.77 o
   1   9  11      737.38      763.95     45.92 o
   2   9  11       70.35       67.31     34.13 o
   3   9  11     1605.74     1614.16     77.79 o
   4   9  11       36.99       55.06     41.81 o
   5   9  11      755.12      850.22     65.02 o
  -7  10  11        5.57      -14.14     35.31 o
  -6  10  11      211.36      150.88     37.04 o
  -5  10  11      290.01      295.63     36.64 o
  -4  10  11      471.32      475.76     38.30 o
  -3  10  11     1792.31     1887.04     47.68 o
  -2  10  11      752.35      810.56     40.85 o
  -1  10  11     1707.84     1685.37     54.75 o
   0  10  11      384.54      396.17     32.31 o
   1  10  11      680.75      720.54     48.99 o
   2  10  11      102.85      114.68     38.26 o
   3  10  11      326.44      338.17     49.85 o
   4  10  11        0.78      -38.76     38.76 o
  -7  11  11      255.88      269.85     44.44 o
  -6  11  11      593.44      653.85     47.38 o
  -5  11  11      305.77      393.17     46.56 o
  -4  11  11      198.45      245.93     29.87 o
  -3  11  11      141.29      180.85     27.05 o
  -2  11  11       14.44       42.32     30.66 o
  -1  11  11       82.33      103.96     29.26 o
   0  11  11      246.28      233.09     70.45 o
   1  11  11       47.60       32.40     44.57 o
   2  11  11      763.47      783.78     86.10 o
   3  11  11      451.15      394.25     63.39 o
   4  11  11      433.51      452.08     67.46 o
  -6  12  11      119.37      179.56     80.45 o
  -5  12  11        0.50      -24.24     43.17 o
  -4  12  11     1010.64     1151.67     89.24 o
  -3  12  11      163.07      219.80     49.21 o
  -2  12  11     1688.16     1681.49    204.54 o
  -1  12  11       25.06       14.25     43.46 o
   0  12  11     1073.30     1148.98    207.17 o
   1  12  11       81.36       66.62     60.26 o
   2  12  11      581.85      520.32     84.89 o
   3  12  11       19.54       85.39     77.52 o
  -6  13  11      469.90      564.05     66.08 o
  -5  13  11        0.74      -45.03     45.03 o
  -4  13  11      421.12      468.77     66.83 o
  -3  13  11        8.61      -17.83     42.19 o
  -2  13  11        0.36       15.54     60.46 o
  -1  13  11        6.65       -0.10     60.46 o
   0  13  11      143.11      108.93     52.33 o
   1  13  11       28.04       17.23     53.13 o
   2  13  11      493.46      536.25    222.21 o
   3  13  11        3.24       77.72     78.12 o
  -5  14  11      212.59      229.18     56.94 o
  -4  14  11      353.96      424.89     52.61 o
  -3  14  11      242.06      210.73     51.59 o
  -2  14  11      702.69      722.59     92.66 o
  -1  14  11      158.13      -48.95     64.40 o
   0  14  11      431.74      388.42     61.80 o
   1  14  11       41.48       67.04     56.22 o
   2  14  11      192.15      233.72     61.73 o
  -4  15  11      207.25      204.05     45.38 o
  -3  15  11       14.81       45.55     48.99 o
  -2  15  11       11.22       52.89     70.05 o
  -1  15  11       51.98      -29.07     68.43 o
   0  15  11       14.55       -1.98     48.94 o
   1  15  11      129.16      107.33     60.31 o
  -3  16  11      407.23      309.14     61.22 o
  -2  16  11       68.13      129.70     69.75 o
  -1  16  11      334.81      307.65     80.65 o
   0  16  11       27.44      -11.69     54.45 o
  -8   0  12     1918.85     1765.67    100.04 o
  -6   0  12     2342.28     2364.38    150.14 o
  -4   0  12     4204.67     4340.00    126.38 o
  -2   0  12     2083.66     2092.89    132.02 o
   0   0  12      364.62      313.60     41.89 o
   2   0  12      813.76      884.33     73.18 o
   4   0  12     1764.84     1799.06    132.02 o
  -8   1  12      383.68      466.78     48.29 o
  -7   1  12        0.28      -13.28     31.98 o
  -6   1  12      299.03      219.75     32.34 o
  -5   1  12       15.69       31.40     25.26 o
  -4   1  12      380.36      324.64     29.70 o
  -3   1  12      412.16      417.44     72.07 o
  -2   1  12     5168.86     5427.14    106.81 o
  -1   1  12     1312.54     1374.90     43.96 o
   0   1  12     3264.13     3272.91     76.92 o
   1   1  12      309.42      281.27     29.68 o
   2   1  12     1243.78     1182.23     80.90 o
   3   1  12      174.05      180.25     49.67 o
   4   1  12      609.14      563.25    100.18 o
   5   1  12       28.04       33.81     51.80 o
  -8   2  12     1041.65     1047.82     59.23 o
  -7   2  12      957.96      887.76     51.41 o
  -6   2  12     1136.96     1226.00     51.39 o
  -5   2  12      848.31      860.51     42.19 o
  -4   2  12     2277.40     2270.11     63.71 o
  -3   2  12     1311.96     1510.53     79.91 o
  -2   2  12      745.60      821.84     53.45 o
  -1   2  12       12.92       13.18     20.99 o
   0   2  12       44.31       64.57     22.50 o
   1   2  12      567.21      565.68     31.68 o
   2   2  12      251.74      368.15     68.64 o
   3   2  12      332.42      392.65     56.06 o
   4   2  12      660.20      733.11     70.36 o
   5   2  12      546.04      620.84     77.77 o
  -8   3  12      120.51      141.29     40.90 o
  -7   3  12        2.47      -17.09     38.32 o
  -6   3  12        3.30      -27.61     27.61 o
  -5   3  12      427.17      280.26     31.76 o
  -4   3  12       90.20       72.89     24.93 o
  -3   3  12     2082.70     2027.66     88.94 o
  -2   3  12     1285.90     1336.02     48.11 o
  -1   3  12     6707.37     6627.37    123.39 o
   0   3  12     1059.55     1032.13     39.26 o
   1   3  12     2041.88     1921.17     56.86 o
   2   3  12      608.69      501.32     39.33 o
   3   3  12     1145.75     1149.22    200.66 o
   4   3  12        3.78       24.27     47.64 o
   5   3  12       17.77       56.85     56.33 o
  -8   4  12        4.14      -35.62     37.74 o
  -7   4  12     2475.64     2462.52     78.04 o
  -6   4  12        5.81       34.13     29.17 o
  -5   4  12     1623.85     1737.49    102.71 o
  -4   4  12        7.76       -7.42     23.26 o
  -3   4  12     2048.11     2173.57     97.30 o
  -2   4  12       11.01      -10.10     23.34 o
  -1   4  12       31.79       12.46     25.20 o
   0   4  12       15.39        0.63     22.68 o
   1   4  12      759.31      867.55     67.28 o
   2   4  12       40.78        2.99     22.64 o
   3   4  12      584.90      679.05     58.11 o
   4   4  12       29.24       66.14     49.89 o
   5   4  12     1363.87     1314.41    115.17 o
  -8   5  12        0.26       30.31     38.86 o
  -7   5  12       40.58       48.23     35.25 o
  -6   5  12        0.86      -11.68     30.02 o
  -5   5  12      123.03      109.02     28.93 o
  -4   5  12       13.40       -8.19     23.71 o
  -3   5  12     1844.58     1927.92     58.42 o
  -2   5  12      538.84      576.57     35.86 o
  -1   5  12     4203.11     4102.34     89.13 o
   0   5  12      275.09      287.09     30.55 o
   1   5  12     1889.35     1769.01     56.87 o
   2   5  12       24.63      -22.91     30.89 o
   3   5  12     1024.27      948.61     65.50 o
   4   5  12       39.80       84.23     42.00 o
   5   5  12       31.68       56.26     58.07 o
  -8   6  12      469.24      483.49     49.29 o
  -7   6  12     1089.82     1204.59     58.50 o
  -6   6  12      475.72      412.55     39.79 o
  -5   6  12     1343.41     1502.59     95.68 o
  -4   6  12      985.26     1077.72     46.52 o
  -3   6  12     1503.75     1492.09     52.36 o
  -2   6  12      416.34      413.66     33.19 o
  -1   6  12       65.15      100.94     27.32 o
   0   6  12       72.51       69.20     25.53 o
   1   6  12      115.87      138.61     28.49 o
   2   6  12      211.41      231.11     38.67 o
   3   6  12      774.99      774.98     55.52 o
   4   6  12      426.07      456.02     70.04 o
   5   6  12      477.27      430.88     67.20 o
  -8   7  12       94.73      151.84     63.45 o
  -7   7  12        4.49      -17.65     56.67 o
  -6   7  12      129.35       94.70     33.74 o
  -5   7  12       23.70       21.49     28.98 o
  -4   7  12      694.86      617.11     46.31 o
  -3   7  12      243.78      212.73     30.50 o
  -2   7  12     2579.08     2538.76     74.45 o
  -1   7  12      600.36      607.18     37.58 o
   0   7  12     2004.36     2006.39     59.74 o
   1   7  12      637.59      576.68     36.84 o
   2   7  12      741.03      658.34     50.96 o
   3   7  12      220.33      171.34     43.11 o
   4   7  12      198.57      196.11     45.00 o
  -7   8  12       17.47       -1.72     40.25 o
  -6   8  12     1365.06     1497.79     59.81 o
  -5   8  12       67.44       67.27     30.70 o
  -4   8  12     1903.57     1981.86     63.85 o
  -3   8  12      130.28      132.89     28.07 o
  -2   8  12      583.21      719.93     39.70 o
  -1   8  12       60.39       21.82     24.95 o
   0   8  12       40.22       88.90     27.24 o
   1   8  12        4.54       20.03     32.16 o
   2   8  12      446.42      496.35     66.06 o
   3   8  12       57.97       88.12     41.05 o
   4   8  12      785.32      759.83     65.55 o
  -7   9  12       24.96       45.09     38.18 o
  -6   9  12       66.59       42.37     35.00 o
  -5   9  12       12.50      -22.54     29.32 o
  -4   9  12      439.55      445.43     47.06 o
  -3   9  12      168.65      178.20     31.04 o
  -2   9  12     1860.68     1831.58     59.70 o
  -1   9  12       46.85       50.93     26.90 o
   0   9  12     1853.60     1858.01     70.58 o
   1   9  12       57.14       45.84     34.97 o
   2   9  12     1060.38     1043.86     79.51 o
   3   9  12       19.85      -13.11     46.65 o
   4   9  12       58.96       86.49     46.47 o
  -7  10  12      146.53      169.73     42.90 o
  -6  10  12      569.13      743.69     50.51 o
  -5  10  12      356.82      343.42     47.83 o
  -4  10  12      712.78      822.50     55.94 o
  -3  10  12      177.57      195.92     38.16 o
  -2  10  12       97.02      146.66     36.89 o
  -1  10  12        4.29       35.84     34.16 o
   0  10  12       10.18      -27.63     32.57 o
   1  10  12      133.98      101.69     39.02 o
   2  10  12      318.89      454.70     48.69 o
   3  10  12      188.30      110.43     44.10 o
  -6  11  12        0.96      -62.95     73.63 o
  -5  11  12       54.48        9.01     53.72 o
  -4  11  12       44.56        5.64     60.21 o
  -3  11  12      637.19      675.41     73.72 o
  -2  11  12      495.36      432.86     63.39 o
  -1  11  12     1104.67     1193.32     78.05 o
   0  11  12      370.66      404.01     56.05 o
   1  11  12      665.89      637.01     66.64 o
   2  11  12      322.45      331.87     98.01 o
   3  11  12      235.02      177.70     57.96 o
  -6  12  12       22.82       55.92     82.77 o
  -5  12  12      653.19      722.06     66.92 o
  -4  12  12       65.81       63.80     81.71 o
  -3  12  12      312.27      295.84     72.27 o
  -2  12  12      110.72      108.51     64.60 o
  -1  12  12       69.71       99.93     69.65 o
   0  12  12        2.69        9.07     50.97 o
   1  12  12       69.84      146.25     69.34 o
   2  12  12       11.70       13.73     73.08 o
  -5  13  12       70.63       46.14     50.89 o
  -4  13  12       96.90       58.07     48.67 o
  -3  13  12      510.11      481.96     83.78 o
  -2  13  12       31.17      -43.40     59.85 o
  -1  13  12      737.91      667.28     88.32 o
   0  13  12        7.86      -54.04     54.04 o
   1  13  12      726.53      960.40    190.51 o
   2  13  12        1.12       50.17     60.97 o
  -4  14  12      110.64       93.46     52.49 o
  -3  14  12      265.61      180.47     76.21 o
  -2  14  12        2.56      -65.00     65.00 o
  -1  14  12       34.27       91.55     70.05 o
   0  14  12        2.21       17.60     56.89 o
   1  14  12       48.90        4.64     58.75 o
  -3  15  12       69.52       59.45     73.68 o
  -2  15  12      158.59      131.11     78.73 o
  -1  15  12      177.62      223.97     80.04 o
   0  15  12      227.51      318.45    106.99 o
  -7   0  13      598.31      712.47    100.48 o
  -5   0  13        2.11      -35.45     35.45 o
  -3   0  13      223.18      214.28     68.64 o
  -1   0  13     3141.35     3067.70    108.73 o
   1   0  13     2040.21     1995.40    103.46 o
   3   0  13     1625.29     1814.51    130.81 o
  -8   1  13       52.72      125.05     41.09 o
  -7   1  13     1235.85     1087.32     60.37 o
  -6   1  13      246.31      230.83     35.98 o
  -5   1  13     2431.27     2500.37     92.90 o
  -4   1  13      207.55      235.60     49.77 o
  -3   1  13     3210.07     3187.11    117.90 o
  -2   1  13      214.74      307.33     49.92 o
  -1   1  13      930.52      981.68     52.80 o
   0   1  13        2.51       12.36     24.74 o
   1   1  13        1.89       66.49     26.91 o
   2   1  13        3.84       27.25     33.90 o
   3   1  13      220.81      181.45     54.03 o
   4   1  13       78.90      155.19     57.60 o
  -8   2  13      233.71      238.80     44.63 o
  -7   2  13      356.65      443.73     48.64 o
  -6   2  13       12.30       60.69     30.76 o
  -5   2  13       33.77       19.95     26.43 o
  -4   2  13       59.06       14.41     48.50 o
  -3   2  13      148.13      158.56     46.18 o
  -2   2  13     1172.15     1173.80     57.53 o
  -1   2  13     1842.54     1876.39     76.66 o
   0   2  13     1461.86     1525.13     49.09 o
   1   2  13     1050.63     1099.08     47.88 o
   2   2  13      686.80      780.60     51.40 o
   3   2  13      634.92      517.07     64.11 o
   4   2  13      543.66      512.71     68.04 o
  -8   3  13      371.89      237.83     43.93 o
  -7   3  13      227.27      231.61     38.77 o
  -6   3  13     1343.95     1393.55     57.68 o
  -5   3  13      296.71      277.38     33.82 o
  -4   3  13     1938.66     1892.47     97.21 o
  -3   3  13      251.84      251.91     51.14 o
  -2   3  13     1977.96     1879.19     59.40 o
  -1   3  13      649.57      630.40     38.93 o
   0   3  13       18.03       59.93     27.81 o
   1   3  13        7.79       16.57     24.20 o
   2   3  13        4.02       66.85     41.79 o
   3   3  13        5.41      -10.49     60.81 o
   4   3  13      347.02      463.76     67.79 o
  -7   4  13        6.53      -34.23     34.23 o
  -6   4  13      110.02      147.70     33.64 o
  -5   4  13        4.60       -0.30     27.30 o
  -4   4  13       31.95      -42.25     42.25 o
  -3   4  13        2.89       50.03     42.82 o
  -2   4  13     2470.49     2425.74     67.56 o
  -1   4  13       49.60       63.37     27.13 o
   0   4  13     2213.12     2274.01     66.73 o
   1   4  13       40.65       15.33     27.86 o
   2   4  13     1886.94     1868.11     84.37 o
   3   4  13        1.16      -25.75     48.59 o
   4   4  13      553.82      502.08     69.04 o
  -7   5  13       75.76       71.82     36.81 o
  -6   5  13     1715.52     1750.81     65.70 o
  -5   5  13      207.15      268.90     42.26 o
  -4   5  13     1297.12     1254.24     80.90 o
  -3   5  13      139.51      115.28     47.84 o
  -2   5  13     1595.83     1724.97     66.22 o
  -1   5  13       57.87       28.42     28.28 o
   0   5  13      107.35      105.36     29.26 o
   1   5  13        4.52       11.49     34.00 o
   2   5  13       91.66      117.56     39.54 o
   3   5  13       20.02      -19.79     40.60 o
   4   5  13      404.62      480.12     68.20 o
  -7   6  13       83.33      116.97     49.08 o
  -6   6  13       51.43      100.10     35.76 o
  -5   6  13        5.26       -2.84     35.93 o
  -4   6  13        6.78       -5.29     46.35 o
  -3   6  13      258.83      271.36     53.37 o
  -2   6  13      329.85      361.50     59.24 o
  -1   6  13      807.80      807.00     43.90 o
   0   6  13     1609.27     1637.46     58.37 o
   1   6  13      493.64      415.44     46.59 o
   2   6  13      929.93      879.21     76.59 o
   3   6  13      385.71      347.56     48.98 o
   4   6  13      260.24      254.93     51.91 o
  -7   7  13      582.11      526.39     54.46 o
  -6   7  13      528.64      605.53     46.00 o
  -5   7  13     1444.44     1480.49     70.64 o
  -4   7  13      332.92      339.21     58.89 o
  -3   7  13     1526.02     1540.04     95.53 o
  -2   7  13      730.70      831.23     44.88 o
  -1   7  13      501.68      529.17     38.02 o
   0   7  13      128.37      149.94     39.45 o
   1   7  13        2.02       42.59     36.54 o
   2   7  13       85.63      126.21     41.22 o
   3   7  13      140.49      136.04     44.15 o
  -7   8  13      194.26      225.87     65.20 o
  -6   8  13        2.64       34.82     34.49 o
  -5   8  13       35.37       49.78     40.58 o
  -4   8  13        4.19        8.13     57.99 o
  -3   8  13      286.31      321.70     43.90 o
  -2   8  13       30.46       16.65     28.71 o
  -1   8  13     1289.73     1230.11     60.87 o
   0   8  13       94.70       73.39     36.97 o
   1   8  13     1279.10     1346.18     96.02 o
   2   8  13       20.02      -41.07     53.01 o
   3   8  13      536.17      519.95     54.51 o
  -6   9  13       52.23       39.61     36.77 o
  -5   9  13     1068.53     1291.22     84.35 o
  -4   9  13       84.02      138.16     53.27 o
  -3   9  13      986.83     1063.60    132.15 o
  -2   9  13        1.16        4.50     28.13 o
  -1   9  13      512.94      580.64     49.61 o
   0   9  13       20.05       10.87     36.56 o
   1   9  13        4.76       48.64     38.01 o
   2   9  13        2.70      -36.37     38.44 o
   3   9  13      119.20      123.32     48.02 o
  -6  10  13       17.65       40.59     38.01 o
  -5  10  13        1.75      -12.73     41.22 o
  -4  10  13       64.09       39.98     50.89 o
  -3  10  13       62.63       30.17     60.95 o
  -2  10  13      135.10      125.90     40.53 o
  -1  10  13      895.70      841.62     54.88 o
   0  10  13      298.83      276.22     70.57 o
   1  10  13      710.97      769.44     57.37 o
   2  10  13      409.29      460.63    106.10 o
  -5  11  13      205.25      297.18     65.58 o
  -4  11  13      380.39      448.25    104.67 o
  -3  11  13      138.67       57.90     53.24 o
  -2  11  13      221.92      221.41     55.48 o
  -1  11  13      321.29      395.30     61.68 o
   0  11  13      110.42      137.65     64.65 o
   1  11  13        4.34       24.27     63.99 o
   2  11  13       46.86       34.87     58.76 o
  -3  12  13       22.69      -28.87     64.80 o
  -2  12  13      397.81      359.83     82.97 o
  -1  12  13        6.75      -14.23     69.14 o
   0  12  13      675.35      680.91     98.92 o
   1  12  13       60.12       81.66     77.42 o
  -3  13  13        6.90       50.06     67.32 o
  -2  13  13      450.88      502.56     92.15 o
  -1  13  13        0.03       26.95     72.77 o
   0  13  13       79.28      107.14     60.21 o
  -6   0  14     1158.39     1284.80    127.88 o
  -4   0  14     2448.89     2320.70    155.34 o
  -2   0  14     1733.53     1724.07    134.75 o
   0   0  14      875.78      890.71     64.68 o
   2   0  14       21.53       32.00     68.53 o
  -7   1  14      105.86      155.97     48.87 o
  -6   1  14      672.37      853.39     77.37 o
  -5   1  14       30.40       63.31     52.06 o
  -4   1  14       19.62       29.00     46.96 o
  -3   1  14       46.85      107.80     48.66 o
  -2   1  14       91.30       70.71     46.51 o
  -1   1  14      106.19       94.61     45.36 o
   0   1  14     1103.31     1070.72    106.23 o
   1   1  14      206.45      199.39     38.97 o
   2   1  14     1338.80     1261.44    107.80 o
   3   1  14      236.14      112.93     77.27 o
  -7   2  14      172.11      195.24     40.75 o
  -6   2  14      643.38      653.76     74.36 o
  -5   2  14      962.46      865.49     77.12 o
  -4   2  14     1114.37     1158.58     82.03 o
  -3   2  14      813.55      782.62     69.82 o
  -2   2  14     1290.51     1222.21     79.35 o
  -1   2  14      401.84      460.32     43.67 o
   0   2  14      724.18      717.75     88.45 o
   1   2  14      299.60      304.62     55.12 o
   2   2  14       12.03      -19.84     45.37 o
   3   2  14        1.61       22.21     48.56 o
  -7   3  14      756.59      794.61     79.27 o
  -6   3  14      112.42      196.07     60.36 o
  -5   3  14      168.82      292.28     58.75 o
  -4   3  14        3.18       35.67     49.23 o
  -3   3  14      158.79      140.31     48.60 o
  -2   3  14       70.94       41.39     38.28 o
  -1   3  14      314.00      357.80     36.86 o
   0   3  14      135.33      133.87     32.06 o
   1   3  14     1080.94     1081.48     90.29 o
   2   3  14      181.80      188.56     54.93 o
   3   3  14      937.71      895.28     78.48 o
  -7   4  14      142.51      105.91     38.48 o
  -6   4  14       32.37      122.99    108.05 o
  -5   4  14     1586.20     1655.17     96.44 o
  -4   4  14        0.74       28.61     68.18 o
  -3   4  14     1019.81     1017.40     76.14 o
  -2   4  14        2.27      -36.30     36.30 o
  -1   4  14     1806.67     1835.65    102.40 o
   0   4  14       23.11        1.96     35.70 o
   1   4  14      215.33      229.77     42.38 o
   2   4  14        0.13      -18.42     38.72 o
   3   4  14       11.93       45.41     54.77 o
  -6   5  14       17.94       -2.66     55.11 o
  -5   5  14      229.56      306.63     61.95 o
  -4   5  14        6.76        7.19     47.00 o
  -3   5  14        6.16       -2.72     48.21 o
  -2   5  14      206.45      131.41     40.30 o
  -1   5  14      523.36      520.60     45.71 o
   0   5  14       14.34       24.18     38.52 o
   1   5  14     1608.84     1673.44     74.23 o
   2   5  14      111.19       89.65     43.50 o
   3   5  14      670.92      713.61    113.91 o
  -6   6  14      280.53      178.14     63.59 o
  -5   6  14      799.57      904.23     81.86 o
  -4   6  14      886.18      927.72    119.10 o
  -3   6  14      658.50      629.09     69.56 o
  -2   6  14      449.56      504.98     40.69 o
  -1   6  14      996.44     1074.41     61.59 o
   0   6  14      216.99      257.52     44.31 o
   1   6  14       46.61      122.60     42.06 o
   2   6  14       21.00       59.91     42.67 o
   3   6  14        5.54       43.58     44.42 o
  -6   7  14      194.84      134.90     74.59 o
  -5   7  14       45.25       79.16     66.21 o
  -4   7  14        3.17       -4.84     50.92 o
  -3   7  14       25.15       -8.08     46.63 o
  -2   7  14      101.75      146.23     34.95 o
  -1   7  14       50.91       74.86     39.51 o
   0   7  14      466.72      460.54     49.95 o
   1   7  14      355.76      369.69     51.64 o
   2   7  14      580.10      643.84     56.80 o
  -6   8  14      619.72      619.36     92.56 o
  -5   8  14       43.98       -3.55     55.02 o
  -4   8  14     1191.39     1222.10     87.16 o
  -3   8  14       22.27       68.29     52.99 o
  -2   8  14     1085.86     1152.62     78.45 o
  -1   8  14      143.50       94.79     40.81 o
   0   8  14      515.42      639.66     84.16 o
   1   8  14        5.25       41.56     41.35 o
   2   8  14        7.14      -30.44     41.56 o
  -5   9  14       16.11       -7.28     84.53 o
  -4   9  14        2.34      -33.66     52.50 o
  -3   9  14       18.73       13.58     52.06 o
  -2   9  14       42.90       56.01     41.53 o
  -1   9  14       25.78        8.87     38.63 o
   0   9  14      612.73      615.46     54.45 o
   1   9  14       44.91      -19.57     41.68 o
  -4  10  14      261.93      225.02     62.09 o
  -3  10  14      238.01      268.63     62.11 o
  -2  10  14      556.45      625.28     57.15 o
  -1  10  14       62.23       88.44     48.35 o
   0  10  14      303.02      255.50     46.52 o
   1  10  14        9.22       10.58     53.90 o
  -4  11  14       24.85       81.25     94.17 o
  -3  11  14       28.96      -10.00     88.12 o
  -2  11  14        1.55      -16.89     52.38 o
  -1  11  14      210.93      147.69     63.44 o
   0  11  14      142.08      113.19     58.53 o
  -5   0  15      767.66     1022.27    123.44 o
  -3   0  15       28.25      125.26     71.46 o
  -1   0  15        7.37      -10.30     66.11 o
   1   0  15      838.72     1007.63    110.93 o
  -6   1  15       27.29      -40.93     54.18 o
  -5   1  15      922.82      955.40     85.22 o
  -4   1  15      163.30      141.73     58.31 o
  -3   1  15     1050.60     1053.51    120.67 o
  -2   1  15      129.13       95.81     48.92 o
  -1   1  15     1038.52     1001.91    123.04 o
   0   1  15      189.84      150.28     52.35 o
   1   1  15      700.78      697.66     66.86 o
   2   1  15       37.62       12.60     52.69 o
  -6   2  15      496.61      612.81     76.25 o
  -5   2  15      475.50      435.71     71.23 o
  -4   2  15      110.95      122.67     55.52 o
  -3   2  15        8.88      -25.29     48.81 o
  -2   2  15        1.19      -27.52     48.28 o
  -1   2  15        3.35        1.95     46.53 o
   0   2  15       84.99      106.59     53.22 o
   1   2  15      273.39      253.15     57.50 o
   2   2  15      522.09      428.97     62.23 o
  -6   3  15      186.56       49.94     61.91 o
  -5   3  15      142.32       60.73     57.14 o
  -4   3  15      706.43      739.21     88.02 o
  -3   3  15      234.01      307.73     74.49 o
  -2   3  15      957.27      928.30     78.87 o
  -1   3  15      438.09      469.87     66.88 o
   0   3  15      953.73      930.68     75.08 o
   1   3  15      106.67      162.14     52.81 o
   2   3  15      185.46      157.43     58.44 o
  -6   4  15      740.89      978.34     89.22 o
  -5   4  15        2.98      -41.43     55.93 o
  -4   4  15      201.80      158.49     58.73 o
  -3   4  15       29.38       51.14     52.09 o
  -2   4  15        2.68       50.97     52.80 o
  -1   4  15        1.34       -0.41     38.36 o
   0   4  15      171.72      238.85     47.00 o
   1   4  15        4.62       51.33     49.56 o
   2   4  15      772.24      772.11     76.42 o
  -5   5  15      108.29      141.13    111.08 o
  -4   5  15      724.37      753.32     79.18 o
  -3   5  15      126.17       95.35     55.78 o
  -2   5  15      781.65      774.49     74.02 o
  -1   5  15       90.31       89.79     41.47 o
   0   5  15      782.66      822.93     72.51 o
   1   5  15       71.57       85.60     43.60 o
  -5   6  15      114.76      101.34     61.93 o
  -4   6  15      179.57      226.77     62.30 o
  -3   6  15        7.19       -3.36     75.10 o
  -2   6  15        2.68      -40.34     40.34 o
  -1   6  15        6.09      -39.66     39.66 o
   0   6  15      150.01      135.41     66.36 o
   1   6  15      186.21      209.21     46.31 o
  -5   7  15      497.29      589.75     76.80 o
  -4   7  15      171.65      210.64     62.22 o
  -3   7  15      715.20      795.48     78.35 o
  -2   7  15      230.61      247.98     47.74 o
  -1   7  15      616.26      616.46     63.48 o
   0   7  15      154.35      144.89     44.78 o
   1   7  15      297.45      425.42     53.61 o
  -4   8  15       19.92      126.56     60.53 o
  -3   8  15       76.71       54.21     58.29 o
  -2   8  15        7.34        7.40     44.93 o
  -1   8  15       18.88       69.86     45.78 o
   0   8  15        0.94      -38.09     40.64 o
  -3   9  15      501.16      589.83    102.70 o
  -2   9  15        3.95       73.03     44.14 o
  -1   9  15      686.69      711.93     59.60 o
  -4   0  16      552.15      534.15    105.98 o
  -2   0  16      657.11      692.41    100.13 o
   0   0  16      980.84      941.22    115.47 o
  -4   1  16      552.14      596.96     75.09 o
  -3   1  16       29.97       11.90     53.33 o
  -2   1  16       95.89      190.99     58.12 o
  -1   1  16        9.33       40.20     51.24 o
   0   1  16        1.60       18.93     52.94 o
  -4   2  16      220.46      258.10     67.65 o
  -3   2  16      184.63      166.92     62.85 o
  -2   2  16      437.94      432.61    126.22 o
  -1   2  16      380.82      379.08    111.08 o
   0   2  16      404.82      382.59     63.52 o
  -4   3  16      117.96      106.40     64.28 o
  -3   3  16      142.95      101.49     62.09 o
  -2   3  16       44.57       92.71     54.91 o
  -1   3  16       58.94       49.55     52.24 o
   0   3  16        5.74       -9.71     50.70 o
  -4   4  16        7.61       17.27     60.51 o
  -3   4  16      585.62      588.47     77.93 o
  -2   4  16        3.07      -21.19     53.69 o
  -1   4  16      603.47      672.89     58.94 o
  -3   5  16      136.26      104.24    121.07 o
  -2   5  16       35.64       50.99     56.72 o
  -1   5  16       15.58       22.64     63.25 o
 
